# Supplementary material for: Human Disturbance during Early Life Impairs Nestling Growth in Birds Inhabiting a Nature Recreation Area
Source: PLoS One. 2016 Nov 16;11(11):e0166748. doi: 10.1371/journal.pone.0166748 (PMC5112931; doi:10.1371/journal.pone.0166748)
Supplement: S1 Data — Data of 347 blue tit nestlings monitored until fledging (if they survived) in La Herreria National Heritage Forest during 2009. (TXT) [file pone.0166748.s001.txt]

Supporting information for PLoS ONE paper by Remacha et al.:

Title of the paper: Human Disturbance during Early Life Impairs Nestling Growth in Birds Inhabiting a Nature Recreation Area

Authors: Carolina Remacha (1,2), Juan A. Delgado (2), Mateja Bulaic (1) & Javier Perez-Tris (1)

Addresses:
(1) Department of Zoology and Physical Anthropology. Complutense University of Madrid, Madrid, Spain.
(2) Department of Ecology. Complutense University of Madrid, Madrid, Spain.

E-mail: cremacha@ucm.es

High diversity and low genetic structure of populations of feather mites associated with a phenotypically variable bird host

Data supplement: Data of 347 blue tit nestlings monitored until fledging (if they survived) in La Herreria National Heritage Forest during 2009.

Description of variables in the spreadsheet:

Variable: Description: 
NBOXID	Nest box identity. 
NESTTYPE	Type of nest location: 1 = Disturbed2 = Quiet.
BROOTYPE	Type of brood: 1 = holiday brood2 = working-day brood.
AGE_1_FEST	Nestling age in days during the first disturbance event.
LDATE	Laying date (DD/MM/YYYY). 
HDATE	Hatching date (DD/MM/YYYY). 
TEMP2D	Average temperature during 2 days post-hatch (mm). One record per nest. 
RAIN2D	Rainfall occurrence during 2 days post-hatch: 0 = no rain1 = rain. One record per nest.
BROOSIZE	Brood size at nestling age 15 days. 
INDIVID	Nestling identity. 
AGEDAYS	Nestling age in days. 
SURVIVAL	Nestling survival to age 15 days: 0 = died1 = survived. One record per nestling.
TARSUS	Tarsus length of nestlings (mm). Only available for individuals that reached age = 15 days. 
BODYMASS	Body mass of nestlings (g). Only available for individuals that reached age = 15 days. 
OFFSEX	Offspring sex: 0 = unknown1 = male2 = female. Only available for individuals that reached age = 15 days. 
AGE_F	Age of the female (mother). One record per nest. 
BMASS_F	Body mass of the female (mother). One record per nest. 
TARSUS_F	Tarsus length of the female (mother). One record per nest. 
AGE_M	Age of the male (father). One record per nest. 
BMASS_M	Body mass of the male (father). One record per nest. 
TARSUS_M	Tarsus length of the male (father). One record per nest. 

The data below is a spreadsheet in CSV text format, columns separated by semicolons (;), decimal points indicated by dots (.). Matrix dimensions: 21 columns x 1712 rows (including headings). N/A stands for missing data:

#DATA
NBOXID;NESTTYPE;BROOTYPE;AGE_1_FEST;LDATE;HDATE;TEMP2D;RAIN2D;BROOSIZE;INDIVID;AGEDAYS;SURVIVAL;TARSUS;BODYMASS;OFFSEX;AGE_F;BMASS_F;TARSUS_F;AGE_M;BMASS_M;TARSUS_M
1;2;1;0;07/04/2009;01/05/2009;N/A;N/A;6;1;2;N/A;N/A;3.35;2;N/A;N/A;N/A;N/A;N/A;N/A
1;2;1;0;07/04/2009;01/05/2009;N/A;N/A;6;1;5;N/A;10.64;5.68;2;N/A;N/A;N/A;N/A;N/A;N/A
1;2;1;0;07/04/2009;01/05/2009;N/A;N/A;6;1;8;N/A;14.22;8.57;2;N/A;N/A;N/A;N/A;N/A;N/A
1;2;1;0;07/04/2009;01/05/2009;N/A;N/A;6;1;11;N/A;15.28;10.14;2;N/A;N/A;N/A;N/A;N/A;N/A
1;2;1;0;07/04/2009;01/05/2009;11.16666667;0;6;1;15;1;15.66;10.31;2;6;9.93;16.43;6;10.34;16.85
1;2;1;0;07/04/2009;01/05/2009;N/A;N/A;6;2;2;N/A;N/A;2.96;2;N/A;N/A;N/A;N/A;N/A;N/A
1;2;1;0;07/04/2009;01/05/2009;N/A;N/A;6;2;5;N/A;10.72;5.31;2;N/A;N/A;N/A;N/A;N/A;N/A
1;2;1;0;07/04/2009;01/05/2009;N/A;N/A;6;2;8;N/A;14.47;7.91;2;N/A;N/A;N/A;N/A;N/A;N/A
1;2;1;0;07/04/2009;01/05/2009;N/A;N/A;6;2;11;N/A;15.91;9.57;2;N/A;N/A;N/A;N/A;N/A;N/A
1;2;1;0;07/04/2009;01/05/2009;N/A;N/A;6;2;15;1;16.07;10.14;2;N/A;N/A;N/A;N/A;N/A;N/A
1;2;1;0;07/04/2009;01/05/2009;N/A;N/A;6;3;2;N/A;N/A;3.24;1;N/A;N/A;N/A;N/A;N/A;N/A
1;2;1;0;07/04/2009;01/05/2009;N/A;N/A;6;3;5;N/A;11.56;5.99;1;N/A;N/A;N/A;N/A;N/A;N/A
1;2;1;0;07/04/2009;01/05/2009;N/A;N/A;6;3;8;N/A;15.19;8.38;1;N/A;N/A;N/A;N/A;N/A;N/A
1;2;1;0;07/04/2009;01/05/2009;N/A;N/A;6;3;11;N/A;16.48;10.16;1;N/A;N/A;N/A;N/A;N/A;N/A
1;2;1;0;07/04/2009;01/05/2009;N/A;N/A;6;3;15;1;16.73;10.47;1;N/A;N/A;N/A;N/A;N/A;N/A
1;2;1;0;07/04/2009;01/05/2009;N/A;N/A;6;4;2;N/A;N/A;2.73;2;N/A;N/A;N/A;N/A;N/A;N/A
1;2;1;0;07/04/2009;01/05/2009;N/A;N/A;6;4;5;N/A;9.88;5.25;2;N/A;N/A;N/A;N/A;N/A;N/A
1;2;1;0;07/04/2009;01/05/2009;N/A;N/A;6;4;8;N/A;14.02;8.03;2;N/A;N/A;N/A;N/A;N/A;N/A
1;2;1;0;07/04/2009;01/05/2009;N/A;N/A;6;4;11;N/A;16.25;9.63;2;N/A;N/A;N/A;N/A;N/A;N/A
1;2;1;0;07/04/2009;01/05/2009;N/A;N/A;6;4;15;1;16.63;10.36;2;N/A;N/A;N/A;N/A;N/A;N/A
1;2;1;0;07/04/2009;01/05/2009;N/A;N/A;6;5;2;N/A;N/A;2.81;2;N/A;N/A;N/A;N/A;N/A;N/A
1;2;1;0;07/04/2009;01/05/2009;N/A;N/A;6;5;5;N/A;10.73;5.28;2;N/A;N/A;N/A;N/A;N/A;N/A
1;2;1;0;07/04/2009;01/05/2009;N/A;N/A;6;5;8;N/A;14.58;7.84;2;N/A;N/A;N/A;N/A;N/A;N/A
1;2;1;0;07/04/2009;01/05/2009;N/A;N/A;6;5;11;N/A;16.42;9.41;2;N/A;N/A;N/A;N/A;N/A;N/A
1;2;1;0;07/04/2009;01/05/2009;N/A;N/A;6;5;15;1;16.51;9.71;2;N/A;N/A;N/A;N/A;N/A;N/A
1;2;1;0;07/04/2009;01/05/2009;N/A;N/A;6;6;2;N/A;N/A;3.4;1;N/A;N/A;N/A;N/A;N/A;N/A
1;2;1;0;07/04/2009;01/05/2009;N/A;N/A;6;6;5;N/A;11.14;5.8;1;N/A;N/A;N/A;N/A;N/A;N/A
1;2;1;0;07/04/2009;01/05/2009;N/A;N/A;6;6;8;N/A;14.6;8.36;1;N/A;N/A;N/A;N/A;N/A;N/A
1;2;1;0;07/04/2009;01/05/2009;N/A;N/A;6;6;11;N/A;16.56;10.23;1;N/A;N/A;N/A;N/A;N/A;N/A
1;2;1;0;07/04/2009;01/05/2009;N/A;N/A;6;6;15;1;16.09;10.4;1;N/A;N/A;N/A;N/A;N/A;N/A
2;2;1;2;03/04/2009;23/04/2009;N/A;N/A;6;7;2;N/A;N/A;1.97;2;N/A;N/A;N/A;N/A;N/A;N/A
2;2;1;2;03/04/2009;23/04/2009;N/A;N/A;6;7;5;N/A;9.47;5.07;2;N/A;N/A;N/A;N/A;N/A;N/A
2;2;1;2;03/04/2009;23/04/2009;N/A;N/A;6;7;8;N/A;13.54;8.03;2;N/A;N/A;N/A;N/A;N/A;N/A
2;2;1;2;03/04/2009;23/04/2009;N/A;N/A;6;7;11;N/A;16.04;9.55;2;N/A;N/A;N/A;N/A;N/A;N/A
2;2;1;2;03/04/2009;23/04/2009;11.66666667;0;6;7;15;1;15.78;10.35;2;6;10.05;15.93;5;10.73;16.42
2;2;1;2;03/04/2009;23/04/2009;N/A;N/A;6;8;2;N/A;N/A;1.79;1;N/A;N/A;N/A;N/A;N/A;N/A
2;2;1;2;03/04/2009;23/04/2009;N/A;N/A;6;8;5;N/A;10.7;4.83;1;N/A;N/A;N/A;N/A;N/A;N/A
2;2;1;2;03/04/2009;23/04/2009;N/A;N/A;6;8;8;N/A;12.93;7.49;1;N/A;N/A;N/A;N/A;N/A;N/A
2;2;1;2;03/04/2009;23/04/2009;N/A;N/A;6;8;11;N/A;15.77;9.52;1;N/A;N/A;N/A;N/A;N/A;N/A
2;2;1;2;03/04/2009;23/04/2009;N/A;N/A;6;8;15;1;16.04;10.69;1;N/A;N/A;N/A;N/A;N/A;N/A
2;2;1;2;03/04/2009;23/04/2009;N/A;N/A;6;9;2;N/A;N/A;1.97;2;N/A;N/A;N/A;N/A;N/A;N/A
2;2;1;2;03/04/2009;23/04/2009;N/A;N/A;6;9;5;N/A;10.26;4.98;2;N/A;N/A;N/A;N/A;N/A;N/A
2;2;1;2;03/04/2009;23/04/2009;N/A;N/A;6;9;8;N/A;13.66;7.86;2;N/A;N/A;N/A;N/A;N/A;N/A
2;2;1;2;03/04/2009;23/04/2009;N/A;N/A;6;9;11;N/A;16.08;9.73;2;N/A;N/A;N/A;N/A;N/A;N/A
2;2;1;2;03/04/2009;23/04/2009;N/A;N/A;6;9;15;1;16.22;10.42;2;N/A;N/A;N/A;N/A;N/A;N/A
2;2;1;2;03/04/2009;23/04/2009;N/A;N/A;6;10;2;N/A;N/A;1.84;1;N/A;N/A;N/A;N/A;N/A;N/A
2;2;1;2;03/04/2009;23/04/2009;N/A;N/A;6;10;5;N/A;9.68;4.98;1;N/A;N/A;N/A;N/A;N/A;N/A
2;2;1;2;03/04/2009;23/04/2009;N/A;N/A;6;10;8;N/A;12.96;7.66;1;N/A;N/A;N/A;N/A;N/A;N/A
2;2;1;2;03/04/2009;23/04/2009;N/A;N/A;6;10;11;N/A;15.09;9.1;1;N/A;N/A;N/A;N/A;N/A;N/A
2;2;1;2;03/04/2009;23/04/2009;N/A;N/A;6;10;15;1;15.45;9.67;1;N/A;N/A;N/A;N/A;N/A;N/A
2;2;1;2;03/04/2009;23/04/2009;N/A;N/A;6;11;2;N/A;N/A;1.78;1;N/A;N/A;N/A;N/A;N/A;N/A
2;2;1;2;03/04/2009;23/04/2009;N/A;N/A;6;11;5;N/A;10.95;4.85;1;N/A;N/A;N/A;N/A;N/A;N/A
2;2;1;2;03/04/2009;23/04/2009;N/A;N/A;6;11;8;N/A;12.86;7.51;1;N/A;N/A;N/A;N/A;N/A;N/A
2;2;1;2;03/04/2009;23/04/2009;N/A;N/A;6;11;11;N/A;15.64;9.94;1;N/A;N/A;N/A;N/A;N/A;N/A
2;2;1;2;03/04/2009;23/04/2009;N/A;N/A;6;11;15;1;15.72;10.83;1;N/A;N/A;N/A;N/A;N/A;N/A
2;2;1;2;03/04/2009;23/04/2009;N/A;N/A;6;12;2;N/A;N/A;2.25;1;N/A;N/A;N/A;N/A;N/A;N/A
2;2;1;2;03/04/2009;23/04/2009;N/A;N/A;6;12;5;N/A;10.26;5.61;1;N/A;N/A;N/A;N/A;N/A;N/A
2;2;1;2;03/04/2009;23/04/2009;N/A;N/A;6;12;8;N/A;13.64;8.29;1;N/A;N/A;N/A;N/A;N/A;N/A
2;2;1;2;03/04/2009;23/04/2009;N/A;N/A;6;12;11;N/A;15.2;9.77;1;N/A;N/A;N/A;N/A;N/A;N/A
2;2;1;2;03/04/2009;23/04/2009;N/A;N/A;6;12;15;1;15.76;10.68;1;N/A;N/A;N/A;N/A;N/A;N/A
3;2;2;4;02/05/2009;19/05/2009;N/A;N/A;0;13;2;N/A;N/A;N/A;0;N/A;N/A;N/A;N/A;N/A;N/A
3;2;2;4;02/05/2009;19/05/2009;N/A;N/A;0;13;5;N/A;N/A;N/A;0;N/A;N/A;N/A;N/A;N/A;N/A
3;2;2;4;02/05/2009;19/05/2009;N/A;N/A;0;13;8;N/A;N/A;N/A;0;N/A;N/A;N/A;N/A;N/A;N/A
3;2;2;4;02/05/2009;19/05/2009;N/A;N/A;0;13;11;N/A;N/A;N/A;0;N/A;N/A;N/A;N/A;N/A;N/A
3;2;2;4;02/05/2009;19/05/2009;17.16666667;0;0;13;15;0;N/A;N/A;0;N/A;N/A;N/A;N/A;N/A;N/A
3;2;2;4;02/05/2009;19/05/2009;N/A;N/A;0;14;2;N/A;N/A;N/A;0;N/A;N/A;N/A;N/A;N/A;N/A
3;2;2;4;02/05/2009;19/05/2009;N/A;N/A;0;14;5;N/A;N/A;N/A;0;N/A;N/A;N/A;N/A;N/A;N/A
3;2;2;4;02/05/2009;19/05/2009;N/A;N/A;0;14;8;N/A;N/A;N/A;0;N/A;N/A;N/A;N/A;N/A;N/A
3;2;2;4;02/05/2009;19/05/2009;N/A;N/A;0;14;11;N/A;N/A;N/A;0;N/A;N/A;N/A;N/A;N/A;N/A
3;2;2;4;02/05/2009;19/05/2009;N/A;N/A;0;14;15;0;N/A;N/A;0;N/A;N/A;N/A;N/A;N/A;N/A
3;2;2;4;02/05/2009;19/05/2009;N/A;N/A;0;15;2;N/A;N/A;N/A;0;N/A;N/A;N/A;N/A;N/A;N/A
3;2;2;4;02/05/2009;19/05/2009;N/A;N/A;0;15;5;N/A;N/A;N/A;0;N/A;N/A;N/A;N/A;N/A;N/A
3;2;2;4;02/05/2009;19/05/2009;N/A;N/A;0;15;8;N/A;N/A;N/A;0;N/A;N/A;N/A;N/A;N/A;N/A
3;2;2;4;02/05/2009;19/05/2009;N/A;N/A;0;15;11;N/A;N/A;N/A;0;N/A;N/A;N/A;N/A;N/A;N/A
3;2;2;4;02/05/2009;19/05/2009;N/A;N/A;0;15;15;0;N/A;N/A;0;N/A;N/A;N/A;N/A;N/A;N/A
3;2;2;4;02/05/2009;19/05/2009;N/A;N/A;0;16;2;N/A;N/A;N/A;0;N/A;N/A;N/A;N/A;N/A;N/A
3;2;2;4;02/05/2009;19/05/2009;N/A;N/A;0;16;5;N/A;N/A;N/A;0;N/A;N/A;N/A;N/A;N/A;N/A
3;2;2;4;02/05/2009;19/05/2009;N/A;N/A;0;16;8;N/A;N/A;N/A;0;N/A;N/A;N/A;N/A;N/A;N/A
3;2;2;4;02/05/2009;19/05/2009;N/A;N/A;0;16;11;N/A;N/A;N/A;0;N/A;N/A;N/A;N/A;N/A;N/A
3;2;2;4;02/05/2009;19/05/2009;N/A;N/A;0;16;15;0;N/A;N/A;0;N/A;N/A;N/A;N/A;N/A;N/A
3;2;2;4;02/05/2009;19/05/2009;N/A;N/A;0;17;2;N/A;N/A;N/A;0;N/A;N/A;N/A;N/A;N/A;N/A
3;2;2;4;02/05/2009;19/05/2009;N/A;N/A;0;17;5;N/A;N/A;N/A;0;N/A;N/A;N/A;N/A;N/A;N/A
3;2;2;4;02/05/2009;19/05/2009;N/A;N/A;0;17;8;N/A;N/A;N/A;0;N/A;N/A;N/A;N/A;N/A;N/A
3;2;2;4;02/05/2009;19/05/2009;N/A;N/A;0;17;11;N/A;N/A;N/A;0;N/A;N/A;N/A;N/A;N/A;N/A
3;2;2;4;02/05/2009;19/05/2009;N/A;N/A;0;17;15;0;N/A;N/A;0;N/A;N/A;N/A;N/A;N/A;N/A
4;2;1;0;14/04/2009;03/05/2009;N/A;N/A;0;18;2;N/A;N/A;N/A;0;N/A;N/A;N/A;N/A;N/A;N/A
4;2;1;0;14/04/2009;03/05/2009;N/A;N/A;0;18;5;N/A;N/A;N/A;0;N/A;N/A;N/A;N/A;N/A;N/A
4;2;1;0;14/04/2009;03/05/2009;N/A;N/A;0;18;8;N/A;N/A;N/A;0;N/A;N/A;N/A;N/A;N/A;N/A
4;2;1;0;14/04/2009;03/05/2009;N/A;N/A;0;18;11;N/A;N/A;N/A;0;N/A;N/A;N/A;N/A;N/A;N/A
4;2;1;0;14/04/2009;03/05/2009;13.33333333;0;0;18;15;0;N/A;N/A;0;N/A;N/A;N/A;N/A;N/A;N/A
4;2;1;0;14/04/2009;03/05/2009;N/A;N/A;0;19;2;N/A;N/A;N/A;0;N/A;N/A;N/A;N/A;N/A;N/A
4;2;1;0;14/04/2009;03/05/2009;N/A;N/A;0;19;5;N/A;N/A;N/A;0;N/A;N/A;N/A;N/A;N/A;N/A
4;2;1;0;14/04/2009;03/05/2009;N/A;N/A;0;19;8;N/A;N/A;N/A;0;N/A;N/A;N/A;N/A;N/A;N/A
4;2;1;0;14/04/2009;03/05/2009;N/A;N/A;0;19;11;N/A;N/A;N/A;0;N/A;N/A;N/A;N/A;N/A;N/A
4;2;1;0;14/04/2009;03/05/2009;N/A;N/A;0;19;15;0;N/A;N/A;0;N/A;N/A;N/A;N/A;N/A;N/A
4;2;1;0;14/04/2009;03/05/2009;N/A;N/A;0;20;2;N/A;N/A;N/A;0;N/A;N/A;N/A;N/A;N/A;N/A
4;2;1;0;14/04/2009;03/05/2009;N/A;N/A;0;20;5;N/A;N/A;N/A;0;N/A;N/A;N/A;N/A;N/A;N/A
4;2;1;0;14/04/2009;03/05/2009;N/A;N/A;0;20;8;N/A;N/A;N/A;0;N/A;N/A;N/A;N/A;N/A;N/A
4;2;1;0;14/04/2009;03/05/2009;N/A;N/A;0;20;11;N/A;N/A;N/A;0;N/A;N/A;N/A;N/A;N/A;N/A
4;2;1;0;14/04/2009;03/05/2009;N/A;N/A;0;20;15;0;N/A;N/A;0;N/A;N/A;N/A;N/A;N/A;N/A
4;2;1;0;14/04/2009;03/05/2009;N/A;N/A;0;21;2;N/A;N/A;N/A;0;N/A;N/A;N/A;N/A;N/A;N/A
4;2;1;0;14/04/2009;03/05/2009;N/A;N/A;0;21;5;N/A;N/A;N/A;0;N/A;N/A;N/A;N/A;N/A;N/A
4;2;1;0;14/04/2009;03/05/2009;N/A;N/A;0;21;8;N/A;N/A;N/A;0;N/A;N/A;N/A;N/A;N/A;N/A
4;2;1;0;14/04/2009;03/05/2009;N/A;N/A;0;21;11;N/A;N/A;N/A;0;N/A;N/A;N/A;N/A;N/A;N/A
4;2;1;0;14/04/2009;03/05/2009;N/A;N/A;0;21;15;0;N/A;N/A;0;N/A;N/A;N/A;N/A;N/A;N/A
4;2;1;0;14/04/2009;03/05/2009;N/A;N/A;0;22;2;N/A;N/A;N/A;0;N/A;N/A;N/A;N/A;N/A;N/A
4;2;1;0;14/04/2009;03/05/2009;N/A;N/A;0;22;5;N/A;N/A;N/A;0;N/A;N/A;N/A;N/A;N/A;N/A
4;2;1;0;14/04/2009;03/05/2009;N/A;N/A;0;22;8;N/A;N/A;N/A;0;N/A;N/A;N/A;N/A;N/A;N/A
4;2;1;0;14/04/2009;03/05/2009;N/A;N/A;0;22;11;N/A;N/A;N/A;0;N/A;N/A;N/A;N/A;N/A;N/A
4;2;1;0;14/04/2009;03/05/2009;N/A;N/A;0;22;15;0;N/A;N/A;0;N/A;N/A;N/A;N/A;N/A;N/A
4;2;1;0;14/04/2009;03/05/2009;N/A;N/A;0;23;2;N/A;N/A;N/A;0;N/A;N/A;N/A;N/A;N/A;N/A
4;2;1;0;14/04/2009;03/05/2009;N/A;N/A;0;23;5;N/A;N/A;N/A;0;N/A;N/A;N/A;N/A;N/A;N/A
4;2;1;0;14/04/2009;03/05/2009;N/A;N/A;0;23;8;N/A;N/A;N/A;0;N/A;N/A;N/A;N/A;N/A;N/A
4;2;1;0;14/04/2009;03/05/2009;N/A;N/A;0;23;11;N/A;N/A;N/A;0;N/A;N/A;N/A;N/A;N/A;N/A
4;2;1;0;14/04/2009;03/05/2009;N/A;N/A;0;23;15;0;N/A;N/A;0;N/A;N/A;N/A;N/A;N/A;N/A
5;2;2;3;22/04/2009;12/05/2009;N/A;N/A;5;24;2;N/A;N/A;N/A;0;N/A;N/A;N/A;N/A;N/A;N/A
5;2;2;3;22/04/2009;12/05/2009;N/A;N/A;5;24;5;N/A;N/A;N/A;0;N/A;N/A;N/A;N/A;N/A;N/A
5;2;2;3;22/04/2009;12/05/2009;N/A;N/A;5;24;8;N/A;N/A;N/A;0;N/A;N/A;N/A;N/A;N/A;N/A
5;2;2;3;22/04/2009;12/05/2009;N/A;N/A;5;24;11;N/A;N/A;N/A;0;N/A;N/A;N/A;N/A;N/A;N/A
5;2;2;3;22/04/2009;12/05/2009;13.83333333;0;5;24;15;0;N/A;N/A;0;5;10.03;16.1;5;9.91;16.04
5;2;2;3;22/04/2009;12/05/2009;N/A;N/A;5;25;2;N/A;N/A;N/A;0;N/A;N/A;N/A;N/A;N/A;N/A
5;2;2;3;22/04/2009;12/05/2009;N/A;N/A;5;25;5;N/A;N/A;N/A;0;N/A;N/A;N/A;N/A;N/A;N/A
5;2;2;3;22/04/2009;12/05/2009;N/A;N/A;5;25;8;N/A;N/A;N/A;0;N/A;N/A;N/A;N/A;N/A;N/A
5;2;2;3;22/04/2009;12/05/2009;N/A;N/A;5;25;11;N/A;N/A;N/A;0;N/A;N/A;N/A;N/A;N/A;N/A
5;2;2;3;22/04/2009;12/05/2009;N/A;N/A;5;25;15;0;N/A;N/A;0;N/A;N/A;N/A;N/A;N/A;N/A
5;2;2;3;22/04/2009;12/05/2009;N/A;N/A;5;26;2;N/A;N/A;2.01;1;N/A;N/A;N/A;N/A;N/A;N/A
5;2;2;3;22/04/2009;12/05/2009;N/A;N/A;5;26;5;N/A;8.05;3.08;1;N/A;N/A;N/A;N/A;N/A;N/A
5;2;2;3;22/04/2009;12/05/2009;N/A;N/A;5;26;8;N/A;12.72;6.43;1;N/A;N/A;N/A;N/A;N/A;N/A
5;2;2;3;22/04/2009;12/05/2009;N/A;N/A;5;26;11;N/A;15.84;9.61;1;N/A;N/A;N/A;N/A;N/A;N/A
5;2;2;3;22/04/2009;12/05/2009;13.83333333;0;5;26;15;1;16.54;10.68;1;N/A;N/A;N/A;N/A;N/A;N/A
5;2;2;3;22/04/2009;12/05/2009;N/A;N/A;5;27;2;N/A;N/A;2.03;2;N/A;N/A;N/A;N/A;N/A;N/A
5;2;2;3;22/04/2009;12/05/2009;N/A;N/A;5;27;5;N/A;9.71;5.07;2;N/A;N/A;N/A;N/A;N/A;N/A
5;2;2;3;22/04/2009;12/05/2009;N/A;N/A;5;27;8;N/A;14.19;7.56;2;N/A;N/A;N/A;N/A;N/A;N/A
5;2;2;3;22/04/2009;12/05/2009;N/A;N/A;5;27;11;N/A;15.73;9.46;2;N/A;N/A;N/A;N/A;N/A;N/A
5;2;2;3;22/04/2009;12/05/2009;N/A;N/A;5;27;15;1;15.76;10.22;2;N/A;N/A;N/A;N/A;N/A;N/A
5;2;2;3;22/04/2009;12/05/2009;N/A;N/A;5;28;2;N/A;N/A;1.41;2;N/A;N/A;N/A;N/A;N/A;N/A
5;2;2;3;22/04/2009;12/05/2009;N/A;N/A;5;28;5;N/A;8.06;3.93;2;N/A;N/A;N/A;N/A;N/A;N/A
5;2;2;3;22/04/2009;12/05/2009;N/A;N/A;5;28;8;N/A;12.47;6.92;2;N/A;N/A;N/A;N/A;N/A;N/A
5;2;2;3;22/04/2009;12/05/2009;N/A;N/A;5;28;11;N/A;15.28;9.42;2;N/A;N/A;N/A;N/A;N/A;N/A
5;2;2;3;22/04/2009;12/05/2009;N/A;N/A;5;28;15;1;15.71;10.42;2;N/A;N/A;N/A;N/A;N/A;N/A
5;2;2;3;22/04/2009;12/05/2009;N/A;N/A;5;29;2;N/A;N/A;2.02;2;N/A;N/A;N/A;N/A;N/A;N/A
5;2;2;3;22/04/2009;12/05/2009;N/A;N/A;5;29;5;N/A;10.24;5.07;2;N/A;N/A;N/A;N/A;N/A;N/A
5;2;2;3;22/04/2009;12/05/2009;N/A;N/A;5;29;8;N/A;14.75;8.02;2;N/A;N/A;N/A;N/A;N/A;N/A
5;2;2;3;22/04/2009;12/05/2009;N/A;N/A;5;29;11;N/A;15.97;10;2;N/A;N/A;N/A;N/A;N/A;N/A
5;2;2;3;22/04/2009;12/05/2009;N/A;N/A;5;29;15;1;16.4;10.09;2;N/A;N/A;N/A;N/A;N/A;N/A
5;2;2;3;22/04/2009;12/05/2009;N/A;N/A;5;30;2;N/A;N/A;1.89;1;N/A;N/A;N/A;N/A;N/A;N/A
5;2;2;3;22/04/2009;12/05/2009;N/A;N/A;5;30;5;N/A;9.73;4.8;1;N/A;N/A;N/A;N/A;N/A;N/A
5;2;2;3;22/04/2009;12/05/2009;N/A;N/A;5;30;8;N/A;14.75;8.15;1;N/A;N/A;N/A;N/A;N/A;N/A
5;2;2;3;22/04/2009;12/05/2009;N/A;N/A;5;30;11;N/A;16.85;10.87;1;N/A;N/A;N/A;N/A;N/A;N/A
5;2;2;3;22/04/2009;12/05/2009;N/A;N/A;5;30;15;1;16.94;10.6;1;N/A;N/A;N/A;N/A;N/A;N/A
6;2;2;3;06/04/2009;28/04/2009;N/A;N/A;8;31;2;N/A;N/A;1.66;1;N/A;N/A;N/A;N/A;N/A;N/A
6;2;2;3;06/04/2009;28/04/2009;N/A;N/A;8;31;5;N/A;9.35;4.43;1;N/A;N/A;N/A;N/A;N/A;N/A
6;2;2;3;06/04/2009;28/04/2009;N/A;N/A;8;31;8;N/A;13.18;7.64;1;N/A;N/A;N/A;N/A;N/A;N/A
6;2;2;3;06/04/2009;28/04/2009;N/A;N/A;8;31;11;N/A;16.01;9.25;1;N/A;N/A;N/A;N/A;N/A;N/A
6;2;2;3;06/04/2009;28/04/2009;11.66666667;0;8;31;15;1;16.46;9.97;1;6;9.69;16.06;N/A;N/A;N/A
6;2;2;3;06/04/2009;28/04/2009;N/A;N/A;8;32;2;N/A;N/A;1.46;2;N/A;N/A;N/A;N/A;N/A;N/A
6;2;2;3;06/04/2009;28/04/2009;N/A;N/A;8;32;5;N/A;8.44;3.71;2;N/A;N/A;N/A;N/A;N/A;N/A
6;2;2;3;06/04/2009;28/04/2009;N/A;N/A;8;32;8;N/A;11.87;7.1;2;N/A;N/A;N/A;N/A;N/A;N/A
6;2;2;3;06/04/2009;28/04/2009;N/A;N/A;8;32;11;N/A;14.64;8.39;2;N/A;N/A;N/A;N/A;N/A;N/A
6;2;2;3;06/04/2009;28/04/2009;N/A;N/A;8;32;15;1;15.21;9.11;2;N/A;N/A;N/A;N/A;N/A;N/A
6;2;2;3;06/04/2009;28/04/2009;N/A;N/A;8;33;2;N/A;N/A;1.39;2;N/A;N/A;N/A;N/A;N/A;N/A
6;2;2;3;06/04/2009;28/04/2009;N/A;N/A;8;33;5;N/A;8.09;3.87;2;N/A;N/A;N/A;N/A;N/A;N/A
6;2;2;3;06/04/2009;28/04/2009;N/A;N/A;8;33;8;N/A;12.28;6.93;2;N/A;N/A;N/A;N/A;N/A;N/A
6;2;2;3;06/04/2009;28/04/2009;N/A;N/A;8;33;11;N/A;14.74;8.23;2;N/A;N/A;N/A;N/A;N/A;N/A
6;2;2;3;06/04/2009;28/04/2009;N/A;N/A;8;33;15;1;15.46;9.34;2;N/A;N/A;N/A;N/A;N/A;N/A
6;2;2;3;06/04/2009;28/04/2009;N/A;N/A;8;34;2;N/A;N/A;1.41;1;N/A;N/A;N/A;N/A;N/A;N/A
6;2;2;3;06/04/2009;28/04/2009;N/A;N/A;8;34;5;N/A;8.56;3.96;1;N/A;N/A;N/A;N/A;N/A;N/A
6;2;2;3;06/04/2009;28/04/2009;N/A;N/A;8;34;8;N/A;13.01;6.47;1;N/A;N/A;N/A;N/A;N/A;N/A
6;2;2;3;06/04/2009;28/04/2009;N/A;N/A;8;34;11;N/A;15.48;8.47;1;N/A;N/A;N/A;N/A;N/A;N/A
6;2;2;3;06/04/2009;28/04/2009;N/A;N/A;8;34;15;1;16.31;9.91;1;N/A;N/A;N/A;N/A;N/A;N/A
6;2;2;3;06/04/2009;28/04/2009;N/A;N/A;8;35;2;N/A;N/A;1.12;2;N/A;N/A;N/A;N/A;N/A;N/A
6;2;2;3;06/04/2009;28/04/2009;N/A;N/A;8;35;5;N/A;7.56;2.89;2;N/A;N/A;N/A;N/A;N/A;N/A
6;2;2;3;06/04/2009;28/04/2009;N/A;N/A;8;35;8;N/A;10.09;6.09;2;N/A;N/A;N/A;N/A;N/A;N/A
6;2;2;3;06/04/2009;28/04/2009;N/A;N/A;8;35;11;N/A;13.8;7.42;2;N/A;N/A;N/A;N/A;N/A;N/A
6;2;2;3;06/04/2009;28/04/2009;N/A;N/A;8;35;15;1;14.69;8.98;2;N/A;N/A;N/A;N/A;N/A;N/A
6;2;2;3;06/04/2009;28/04/2009;N/A;N/A;8;36;2;N/A;N/A;1.72;2;N/A;N/A;N/A;N/A;N/A;N/A
6;2;2;3;06/04/2009;28/04/2009;N/A;N/A;8;36;5;N/A;8.85;4.31;2;N/A;N/A;N/A;N/A;N/A;N/A
6;2;2;3;06/04/2009;28/04/2009;N/A;N/A;8;36;8;N/A;12.59;7.1;2;N/A;N/A;N/A;N/A;N/A;N/A
6;2;2;3;06/04/2009;28/04/2009;N/A;N/A;8;36;11;N/A;15.4;8.86;2;N/A;N/A;N/A;N/A;N/A;N/A
6;2;2;3;06/04/2009;28/04/2009;N/A;N/A;8;36;15;1;15.7;9.98;2;N/A;N/A;N/A;N/A;N/A;N/A
6;2;2;3;06/04/2009;28/04/2009;N/A;N/A;8;37;2;N/A;N/A;1.97;1;N/A;N/A;N/A;N/A;N/A;N/A
6;2;2;3;06/04/2009;28/04/2009;N/A;N/A;8;37;5;N/A;9.13;4.61;1;N/A;N/A;N/A;N/A;N/A;N/A
6;2;2;3;06/04/2009;28/04/2009;N/A;N/A;8;37;8;N/A;13.42;8.02;1;N/A;N/A;N/A;N/A;N/A;N/A
6;2;2;3;06/04/2009;28/04/2009;N/A;N/A;8;37;11;N/A;15.22;8.53;1;N/A;N/A;N/A;N/A;N/A;N/A
6;2;2;3;06/04/2009;28/04/2009;N/A;N/A;8;37;15;1;15.85;9.69;1;N/A;N/A;N/A;N/A;N/A;N/A
6;2;2;3;06/04/2009;28/04/2009;N/A;N/A;8;38;2;N/A;N/A;1.74;2;N/A;N/A;N/A;N/A;N/A;N/A
6;2;2;3;06/04/2009;28/04/2009;N/A;N/A;8;38;5;N/A;8.96;4.3;2;N/A;N/A;N/A;N/A;N/A;N/A
6;2;2;3;06/04/2009;28/04/2009;N/A;N/A;8;38;8;N/A;12.9;7.23;2;N/A;N/A;N/A;N/A;N/A;N/A
6;2;2;3;06/04/2009;28/04/2009;N/A;N/A;8;38;11;N/A;15.25;8.86;2;N/A;N/A;N/A;N/A;N/A;N/A
6;2;2;3;06/04/2009;28/04/2009;N/A;N/A;8;38;15;1;15.81;9.47;2;N/A;N/A;N/A;N/A;N/A;N/A
7;2;1;2;22/04/2009;13/05/2009;N/A;N/A;4;39;2;N/A;N/A;N/A;0;N/A;N/A;N/A;N/A;N/A;N/A
7;2;1;2;22/04/2009;13/05/2009;N/A;N/A;4;39;5;N/A;N/A;N/A;0;N/A;N/A;N/A;N/A;N/A;N/A
7;2;1;2;22/04/2009;13/05/2009;N/A;N/A;4;39;8;N/A;N/A;N/A;0;N/A;N/A;N/A;N/A;N/A;N/A
7;2;1;2;22/04/2009;13/05/2009;N/A;N/A;4;39;11;N/A;N/A;N/A;0;N/A;N/A;N/A;N/A;N/A;N/A
7;2;1;2;22/04/2009;13/05/2009;13.5;0;4;39;15;0;N/A;N/A;0;5;10.67;16.86;5;9.89;16.62
7;2;1;2;22/04/2009;13/05/2009;N/A;N/A;4;40;2;N/A;N/A;N/A;0;N/A;N/A;N/A;N/A;N/A;N/A
7;2;1;2;22/04/2009;13/05/2009;N/A;N/A;4;40;5;N/A;N/A;N/A;0;N/A;N/A;N/A;N/A;N/A;N/A
7;2;1;2;22/04/2009;13/05/2009;N/A;N/A;4;40;8;N/A;N/A;N/A;0;N/A;N/A;N/A;N/A;N/A;N/A
7;2;1;2;22/04/2009;13/05/2009;N/A;N/A;4;40;11;N/A;N/A;N/A;0;N/A;N/A;N/A;N/A;N/A;N/A
7;2;1;2;22/04/2009;13/05/2009;N/A;N/A;4;40;15;0;N/A;N/A;0;N/A;N/A;N/A;N/A;N/A;N/A
7;2;1;2;22/04/2009;13/05/2009;N/A;N/A;4;41;2;N/A;N/A;N/A;0;N/A;N/A;N/A;N/A;N/A;N/A
7;2;1;2;22/04/2009;13/05/2009;N/A;N/A;4;41;5;N/A;N/A;N/A;0;N/A;N/A;N/A;N/A;N/A;N/A
7;2;1;2;22/04/2009;13/05/2009;N/A;N/A;4;41;8;N/A;N/A;N/A;0;N/A;N/A;N/A;N/A;N/A;N/A
7;2;1;2;22/04/2009;13/05/2009;N/A;N/A;4;41;11;N/A;N/A;N/A;0;N/A;N/A;N/A;N/A;N/A;N/A
7;2;1;2;22/04/2009;13/05/2009;N/A;N/A;4;41;15;0;N/A;N/A;0;N/A;N/A;N/A;N/A;N/A;N/A
7;2;1;2;22/04/2009;13/05/2009;N/A;N/A;4;42;2;N/A;N/A;N/A;0;N/A;N/A;N/A;N/A;N/A;N/A
7;2;1;2;22/04/2009;13/05/2009;N/A;N/A;4;42;5;N/A;N/A;N/A;0;N/A;N/A;N/A;N/A;N/A;N/A
7;2;1;2;22/04/2009;13/05/2009;N/A;N/A;4;42;8;N/A;N/A;N/A;0;N/A;N/A;N/A;N/A;N/A;N/A
7;2;1;2;22/04/2009;13/05/2009;N/A;N/A;4;42;11;N/A;N/A;N/A;0;N/A;N/A;N/A;N/A;N/A;N/A
7;2;1;2;22/04/2009;13/05/2009;N/A;N/A;4;42;15;0;N/A;N/A;0;N/A;N/A;N/A;N/A;N/A;N/A
7;2;1;2;22/04/2009;13/05/2009;N/A;N/A;4;43;2;N/A;N/A;N/A;0;N/A;N/A;N/A;N/A;N/A;N/A
7;2;1;2;22/04/2009;13/05/2009;N/A;N/A;4;43;5;N/A;N/A;N/A;0;N/A;N/A;N/A;N/A;N/A;N/A
7;2;1;2;22/04/2009;13/05/2009;N/A;N/A;4;43;8;N/A;N/A;N/A;0;N/A;N/A;N/A;N/A;N/A;N/A
7;2;1;2;22/04/2009;13/05/2009;N/A;N/A;4;43;11;N/A;N/A;N/A;0;N/A;N/A;N/A;N/A;N/A;N/A
7;2;1;2;22/04/2009;13/05/2009;N/A;N/A;4;43;15;0;N/A;N/A;0;N/A;N/A;N/A;N/A;N/A;N/A
7;2;1;2;22/04/2009;13/05/2009;N/A;N/A;4;44;2;N/A;N/A;1.92;2;N/A;N/A;N/A;N/A;N/A;N/A
7;2;1;2;22/04/2009;13/05/2009;N/A;N/A;4;44;5;N/A;10.09;4.69;2;N/A;N/A;N/A;N/A;N/A;N/A
7;2;1;2;22/04/2009;13/05/2009;N/A;N/A;4;44;8;N/A;13.76;7.66;2;N/A;N/A;N/A;N/A;N/A;N/A
7;2;1;2;22/04/2009;13/05/2009;N/A;N/A;4;44;11;N/A;16.3;9.67;2;N/A;N/A;N/A;N/A;N/A;N/A
7;2;1;2;22/04/2009;13/05/2009;13.5;0;4;44;15;1;16.63;10.95;2;N/A;N/A;N/A;N/A;N/A;N/A
7;2;1;2;22/04/2009;13/05/2009;N/A;N/A;4;45;2;N/A;N/A;2;1;N/A;N/A;N/A;N/A;N/A;N/A
7;2;1;2;22/04/2009;13/05/2009;N/A;N/A;4;45;5;N/A;10.24;5.35;1;N/A;N/A;N/A;N/A;N/A;N/A
7;2;1;2;22/04/2009;13/05/2009;N/A;N/A;4;45;8;N/A;14.65;8.67;1;N/A;N/A;N/A;N/A;N/A;N/A
7;2;1;2;22/04/2009;13/05/2009;N/A;N/A;4;45;11;N/A;16.42;10.78;1;N/A;N/A;N/A;N/A;N/A;N/A
7;2;1;2;22/04/2009;13/05/2009;N/A;N/A;4;45;15;1;17.05;11.65;1;N/A;N/A;N/A;N/A;N/A;N/A
7;2;1;2;22/04/2009;13/05/2009;N/A;N/A;4;46;2;N/A;N/A;2.18;2;N/A;N/A;N/A;N/A;N/A;N/A
7;2;1;2;22/04/2009;13/05/2009;N/A;N/A;4;46;5;N/A;10.83;5.24;2;N/A;N/A;N/A;N/A;N/A;N/A
7;2;1;2;22/04/2009;13/05/2009;N/A;N/A;4;46;8;N/A;14.65;8.58;2;N/A;N/A;N/A;N/A;N/A;N/A
7;2;1;2;22/04/2009;13/05/2009;N/A;N/A;4;46;11;N/A;16.38;10.1;2;N/A;N/A;N/A;N/A;N/A;N/A
7;2;1;2;22/04/2009;13/05/2009;N/A;N/A;4;46;15;1;16.58;11.04;2;N/A;N/A;N/A;N/A;N/A;N/A
7;2;1;2;22/04/2009;13/05/2009;N/A;N/A;4;47;2;N/A;N/A;1.89;1;N/A;N/A;N/A;N/A;N/A;N/A
7;2;1;2;22/04/2009;13/05/2009;N/A;N/A;4;47;5;N/A;9.75;5.02;1;N/A;N/A;N/A;N/A;N/A;N/A
7;2;1;2;22/04/2009;13/05/2009;N/A;N/A;4;47;8;N/A;14.28;7.9;1;N/A;N/A;N/A;N/A;N/A;N/A
7;2;1;2;22/04/2009;13/05/2009;N/A;N/A;4;47;11;N/A;16.38;10.43;1;N/A;N/A;N/A;N/A;N/A;N/A
7;2;1;2;22/04/2009;13/05/2009;N/A;N/A;4;47;15;1;16.96;11.25;1;N/A;N/A;N/A;N/A;N/A;N/A
8;2;2;3;13/04/2009;06/05/2009;N/A;N/A;2;48;2;N/A;N/A;N/A;0;N/A;N/A;N/A;N/A;N/A;N/A
8;2;2;3;13/04/2009;06/05/2009;N/A;N/A;2;48;5;N/A;N/A;N/A;0;N/A;N/A;N/A;N/A;N/A;N/A
8;2;2;3;13/04/2009;06/05/2009;N/A;N/A;2;48;8;N/A;N/A;N/A;0;N/A;N/A;N/A;N/A;N/A;N/A
8;2;2;3;13/04/2009;06/05/2009;N/A;N/A;2;48;11;N/A;N/A;N/A;0;N/A;N/A;N/A;N/A;N/A;N/A
8;2;2;3;13/04/2009;06/05/2009;17.5;0;2;48;15;0;N/A;N/A;0;6;10.59;16.17;5;10.38;17.22
8;2;2;3;13/04/2009;06/05/2009;N/A;N/A;2;49;2;N/A;N/A;N/A;0;N/A;N/A;N/A;N/A;N/A;N/A
8;2;2;3;13/04/2009;06/05/2009;N/A;N/A;2;49;5;N/A;N/A;N/A;0;N/A;N/A;N/A;N/A;N/A;N/A
8;2;2;3;13/04/2009;06/05/2009;N/A;N/A;2;49;8;N/A;N/A;N/A;0;N/A;N/A;N/A;N/A;N/A;N/A
8;2;2;3;13/04/2009;06/05/2009;N/A;N/A;2;49;11;N/A;N/A;N/A;0;N/A;N/A;N/A;N/A;N/A;N/A
8;2;2;3;13/04/2009;06/05/2009;N/A;N/A;2;49;15;0;N/A;N/A;0;N/A;N/A;N/A;N/A;N/A;N/A
8;2;2;3;13/04/2009;06/05/2009;N/A;N/A;2;50;2;N/A;N/A;N/A;0;N/A;N/A;N/A;N/A;N/A;N/A
8;2;2;3;13/04/2009;06/05/2009;N/A;N/A;2;50;5;N/A;N/A;N/A;0;N/A;N/A;N/A;N/A;N/A;N/A
8;2;2;3;13/04/2009;06/05/2009;N/A;N/A;2;50;8;N/A;N/A;N/A;0;N/A;N/A;N/A;N/A;N/A;N/A
8;2;2;3;13/04/2009;06/05/2009;N/A;N/A;2;50;11;N/A;N/A;N/A;0;N/A;N/A;N/A;N/A;N/A;N/A
8;2;2;3;13/04/2009;06/05/2009;N/A;N/A;2;50;15;0;N/A;N/A;0;N/A;N/A;N/A;N/A;N/A;N/A
8;2;2;3;13/04/2009;06/05/2009;N/A;N/A;2;51;2;N/A;N/A;N/A;0;N/A;N/A;N/A;N/A;N/A;N/A
8;2;2;3;13/04/2009;06/05/2009;N/A;N/A;2;51;5;N/A;N/A;N/A;0;N/A;N/A;N/A;N/A;N/A;N/A
8;2;2;3;13/04/2009;06/05/2009;N/A;N/A;2;51;8;N/A;N/A;N/A;0;N/A;N/A;N/A;N/A;N/A;N/A
8;2;2;3;13/04/2009;06/05/2009;N/A;N/A;2;51;11;N/A;N/A;N/A;0;N/A;N/A;N/A;N/A;N/A;N/A
8;2;2;3;13/04/2009;06/05/2009;N/A;N/A;2;51;15;0;N/A;N/A;0;N/A;N/A;N/A;N/A;N/A;N/A
8;2;2;3;13/04/2009;06/05/2009;N/A;N/A;2;52;2;N/A;N/A;N/A;0;N/A;N/A;N/A;N/A;N/A;N/A
8;2;2;3;13/04/2009;06/05/2009;N/A;N/A;2;52;5;N/A;N/A;N/A;0;N/A;N/A;N/A;N/A;N/A;N/A
8;2;2;3;13/04/2009;06/05/2009;N/A;N/A;2;52;8;N/A;N/A;N/A;0;N/A;N/A;N/A;N/A;N/A;N/A
8;2;2;3;13/04/2009;06/05/2009;N/A;N/A;2;52;11;N/A;N/A;N/A;0;N/A;N/A;N/A;N/A;N/A;N/A
8;2;2;3;13/04/2009;06/05/2009;N/A;N/A;2;52;15;0;N/A;N/A;0;N/A;N/A;N/A;N/A;N/A;N/A
8;2;2;3;13/04/2009;06/05/2009;N/A;N/A;2;53;2;N/A;N/A;N/A;2;N/A;N/A;N/A;N/A;N/A;N/A
8;2;2;3;13/04/2009;06/05/2009;N/A;N/A;2;53;5;N/A;N/A;N/A;2;N/A;N/A;N/A;N/A;N/A;N/A
8;2;2;3;13/04/2009;06/05/2009;N/A;N/A;2;53;8;N/A;N/A;N/A;2;N/A;N/A;N/A;N/A;N/A;N/A
8;2;2;3;13/04/2009;06/05/2009;N/A;N/A;2;53;11;N/A;N/A;N/A;2;N/A;N/A;N/A;N/A;N/A;N/A
8;2;2;3;13/04/2009;06/05/2009;N/A;N/A;2;53;15;0;N/A;N/A;2;N/A;N/A;N/A;N/A;N/A;N/A
8;2;2;3;13/04/2009;06/05/2009;N/A;N/A;2;54;2;N/A;N/A;2.02;1;N/A;N/A;N/A;N/A;N/A;N/A
8;2;2;3;13/04/2009;06/05/2009;N/A;N/A;2;54;5;N/A;10.06;5.35;1;N/A;N/A;N/A;N/A;N/A;N/A
8;2;2;3;13/04/2009;06/05/2009;N/A;N/A;2;54;8;N/A;14.45;8.16;1;N/A;N/A;N/A;N/A;N/A;N/A
8;2;2;3;13/04/2009;06/05/2009;N/A;N/A;2;54;11;N/A;16.2;10.2;1;N/A;N/A;N/A;N/A;N/A;N/A
8;2;2;3;13/04/2009;06/05/2009;17.5;0;2;54;15;1;N/A;N/A;1;N/A;N/A;N/A;N/A;N/A;N/A
8;2;2;3;13/04/2009;06/05/2009;N/A;N/A;2;55;2;N/A;N/A;2.57;2;N/A;N/A;N/A;N/A;N/A;N/A
8;2;2;3;13/04/2009;06/05/2009;N/A;N/A;2;55;5;N/A;10.67;6.27;2;N/A;N/A;N/A;N/A;N/A;N/A
8;2;2;3;13/04/2009;06/05/2009;N/A;N/A;2;55;8;N/A;14.56;8.63;2;N/A;N/A;N/A;N/A;N/A;N/A
8;2;2;3;13/04/2009;06/05/2009;N/A;N/A;2;55;11;N/A;16.5;9.93;2;N/A;N/A;N/A;N/A;N/A;N/A
8;2;2;3;13/04/2009;06/05/2009;N/A;N/A;2;55;15;1;N/A;N/A;2;N/A;N/A;N/A;N/A;N/A;N/A
8;2;2;3;13/04/2009;06/05/2009;N/A;N/A;2;56;2;N/A;N/A;N/A;1;N/A;N/A;N/A;N/A;N/A;N/A
8;2;2;3;13/04/2009;06/05/2009;N/A;N/A;2;56;5;N/A;N/A;N/A;1;N/A;N/A;N/A;N/A;N/A;N/A
8;2;2;3;13/04/2009;06/05/2009;N/A;N/A;2;56;8;N/A;N/A;N/A;1;N/A;N/A;N/A;N/A;N/A;N/A
8;2;2;3;13/04/2009;06/05/2009;N/A;N/A;2;56;11;N/A;N/A;N/A;1;N/A;N/A;N/A;N/A;N/A;N/A
8;2;2;3;13/04/2009;06/05/2009;N/A;N/A;2;56;15;0;N/A;N/A;1;N/A;N/A;N/A;N/A;N/A;N/A
9;2;2;4;08/04/2009;27/04/2009;N/A;N/A;6;57;2;N/A;N/A;2.38;2;N/A;N/A;N/A;N/A;N/A;N/A
9;2;2;4;08/04/2009;27/04/2009;N/A;N/A;6;57;5;N/A;9.19;5.05;2;N/A;N/A;N/A;N/A;N/A;N/A
9;2;2;4;08/04/2009;27/04/2009;N/A;N/A;6;57;8;N/A;12.83;7.41;2;N/A;N/A;N/A;N/A;N/A;N/A
9;2;2;4;08/04/2009;27/04/2009;N/A;N/A;6;57;11;N/A;15.54;10.33;2;N/A;N/A;N/A;N/A;N/A;N/A
9;2;2;4;08/04/2009;27/04/2009;10.5;1;6;57;15;1;16.15;11.24;2;6;11.37;16.43;6;10.08;16.5
9;2;2;4;08/04/2009;27/04/2009;N/A;N/A;6;58;2;N/A;N/A;2.29;1;N/A;N/A;N/A;N/A;N/A;N/A
9;2;2;4;08/04/2009;27/04/2009;N/A;N/A;6;58;5;N/A;9.74;5.24;1;N/A;N/A;N/A;N/A;N/A;N/A
9;2;2;4;08/04/2009;27/04/2009;N/A;N/A;6;58;8;N/A;13.72;8.08;1;N/A;N/A;N/A;N/A;N/A;N/A
9;2;2;4;08/04/2009;27/04/2009;N/A;N/A;6;58;11;N/A;16.13;10.85;1;N/A;N/A;N/A;N/A;N/A;N/A
9;2;2;4;08/04/2009;27/04/2009;N/A;N/A;6;58;15;1;16.69;11.3;1;N/A;N/A;N/A;N/A;N/A;N/A
9;2;2;4;08/04/2009;27/04/2009;N/A;N/A;6;59;2;N/A;N/A;2.76;1;N/A;N/A;N/A;N/A;N/A;N/A
9;2;2;4;08/04/2009;27/04/2009;N/A;N/A;6;59;5;N/A;10.54;5.56;1;N/A;N/A;N/A;N/A;N/A;N/A
9;2;2;4;08/04/2009;27/04/2009;N/A;N/A;6;59;8;N/A;13.81;8.52;1;N/A;N/A;N/A;N/A;N/A;N/A
9;2;2;4;08/04/2009;27/04/2009;N/A;N/A;6;59;11;N/A;16.15;10.43;1;N/A;N/A;N/A;N/A;N/A;N/A
9;2;2;4;08/04/2009;27/04/2009;N/A;N/A;6;59;15;1;16.92;11.42;1;N/A;N/A;N/A;N/A;N/A;N/A
9;2;2;4;08/04/2009;27/04/2009;N/A;N/A;6;60;2;N/A;N/A;3.01;2;N/A;N/A;N/A;N/A;N/A;N/A
9;2;2;4;08/04/2009;27/04/2009;N/A;N/A;6;60;5;N/A;10.04;5.66;2;N/A;N/A;N/A;N/A;N/A;N/A
9;2;2;4;08/04/2009;27/04/2009;N/A;N/A;6;60;8;N/A;14.08;8.14;2;N/A;N/A;N/A;N/A;N/A;N/A
9;2;2;4;08/04/2009;27/04/2009;N/A;N/A;6;60;11;N/A;15.7;10.15;2;N/A;N/A;N/A;N/A;N/A;N/A
9;2;2;4;08/04/2009;27/04/2009;N/A;N/A;6;60;15;1;16.22;10.91;2;N/A;N/A;N/A;N/A;N/A;N/A
9;2;2;4;08/04/2009;27/04/2009;N/A;N/A;6;61;2;N/A;N/A;3.32;2;N/A;N/A;N/A;N/A;N/A;N/A
9;2;2;4;08/04/2009;27/04/2009;N/A;N/A;6;61;5;N/A;10.03;5.93;2;N/A;N/A;N/A;N/A;N/A;N/A
9;2;2;4;08/04/2009;27/04/2009;N/A;N/A;6;61;8;N/A;13.44;8.17;2;N/A;N/A;N/A;N/A;N/A;N/A
9;2;2;4;08/04/2009;27/04/2009;N/A;N/A;6;61;11;N/A;15.61;10.16;2;N/A;N/A;N/A;N/A;N/A;N/A
9;2;2;4;08/04/2009;27/04/2009;N/A;N/A;6;61;15;1;15.97;10.77;2;N/A;N/A;N/A;N/A;N/A;N/A
9;2;2;4;08/04/2009;27/04/2009;N/A;N/A;6;62;2;N/A;N/A;2.42;2;N/A;N/A;N/A;N/A;N/A;N/A
9;2;2;4;08/04/2009;27/04/2009;N/A;N/A;6;62;5;N/A;8.53;4.83;2;N/A;N/A;N/A;N/A;N/A;N/A
9;2;2;4;08/04/2009;27/04/2009;N/A;N/A;6;62;8;N/A;11.72;7.12;2;N/A;N/A;N/A;N/A;N/A;N/A
9;2;2;4;08/04/2009;27/04/2009;N/A;N/A;6;62;11;N/A;14.9;9.54;2;N/A;N/A;N/A;N/A;N/A;N/A
9;2;2;4;08/04/2009;27/04/2009;N/A;N/A;6;62;15;1;16.11;10.51;2;N/A;N/A;N/A;N/A;N/A;N/A
10;2;2;3;23/04/2009;12/05/2009;N/A;N/A;0;63;2;N/A;N/A;N/A;0;N/A;N/A;N/A;N/A;N/A;N/A
10;2;2;3;23/04/2009;12/05/2009;N/A;N/A;0;63;5;N/A;N/A;N/A;0;N/A;N/A;N/A;N/A;N/A;N/A
10;2;2;3;23/04/2009;12/05/2009;N/A;N/A;0;63;8;N/A;N/A;N/A;0;N/A;N/A;N/A;N/A;N/A;N/A
10;2;2;3;23/04/2009;12/05/2009;N/A;N/A;0;63;11;N/A;N/A;N/A;0;N/A;N/A;N/A;N/A;N/A;N/A
10;2;2;3;23/04/2009;12/05/2009;13.83333333;0;0;63;15;0;N/A;N/A;0;N/A;N/A;N/A;N/A;N/A;N/A
10;2;2;3;23/04/2009;12/05/2009;N/A;N/A;0;64;2;N/A;N/A;N/A;0;N/A;N/A;N/A;N/A;N/A;N/A
10;2;2;3;23/04/2009;12/05/2009;N/A;N/A;0;64;5;N/A;N/A;N/A;0;N/A;N/A;N/A;N/A;N/A;N/A
10;2;2;3;23/04/2009;12/05/2009;N/A;N/A;0;64;8;N/A;N/A;N/A;0;N/A;N/A;N/A;N/A;N/A;N/A
10;2;2;3;23/04/2009;12/05/2009;N/A;N/A;0;64;11;N/A;N/A;N/A;0;N/A;N/A;N/A;N/A;N/A;N/A
10;2;2;3;23/04/2009;12/05/2009;N/A;N/A;0;64;15;0;N/A;N/A;0;N/A;N/A;N/A;N/A;N/A;N/A
10;2;2;3;23/04/2009;12/05/2009;N/A;N/A;0;65;2;N/A;N/A;N/A;0;N/A;N/A;N/A;N/A;N/A;N/A
10;2;2;3;23/04/2009;12/05/2009;N/A;N/A;0;65;5;N/A;N/A;N/A;0;N/A;N/A;N/A;N/A;N/A;N/A
10;2;2;3;23/04/2009;12/05/2009;N/A;N/A;0;65;8;N/A;N/A;N/A;0;N/A;N/A;N/A;N/A;N/A;N/A
10;2;2;3;23/04/2009;12/05/2009;N/A;N/A;0;65;11;N/A;N/A;N/A;0;N/A;N/A;N/A;N/A;N/A;N/A
10;2;2;3;23/04/2009;12/05/2009;N/A;N/A;0;65;15;0;N/A;N/A;0;N/A;N/A;N/A;N/A;N/A;N/A
10;2;2;3;23/04/2009;12/05/2009;N/A;N/A;0;66;2;N/A;N/A;N/A;0;N/A;N/A;N/A;N/A;N/A;N/A
10;2;2;3;23/04/2009;12/05/2009;N/A;N/A;0;66;5;N/A;N/A;N/A;0;N/A;N/A;N/A;N/A;N/A;N/A
10;2;2;3;23/04/2009;12/05/2009;N/A;N/A;0;66;8;N/A;N/A;N/A;0;N/A;N/A;N/A;N/A;N/A;N/A
10;2;2;3;23/04/2009;12/05/2009;N/A;N/A;0;66;11;N/A;N/A;N/A;0;N/A;N/A;N/A;N/A;N/A;N/A
10;2;2;3;23/04/2009;12/05/2009;N/A;N/A;0;66;15;0;N/A;N/A;0;N/A;N/A;N/A;N/A;N/A;N/A
10;2;2;3;23/04/2009;12/05/2009;N/A;N/A;0;67;2;N/A;N/A;N/A;0;N/A;N/A;N/A;N/A;N/A;N/A
10;2;2;3;23/04/2009;12/05/2009;N/A;N/A;0;67;5;N/A;N/A;N/A;0;N/A;N/A;N/A;N/A;N/A;N/A
10;2;2;3;23/04/2009;12/05/2009;N/A;N/A;0;67;8;N/A;N/A;N/A;0;N/A;N/A;N/A;N/A;N/A;N/A
10;2;2;3;23/04/2009;12/05/2009;N/A;N/A;0;67;11;N/A;N/A;N/A;0;N/A;N/A;N/A;N/A;N/A;N/A
10;2;2;3;23/04/2009;12/05/2009;N/A;N/A;0;67;15;0;N/A;N/A;0;N/A;N/A;N/A;N/A;N/A;N/A
10;2;2;3;23/04/2009;12/05/2009;N/A;N/A;0;68;2;N/A;N/A;N/A;0;N/A;N/A;N/A;N/A;N/A;N/A
10;2;2;3;23/04/2009;12/05/2009;N/A;N/A;0;68;5;N/A;N/A;N/A;0;N/A;N/A;N/A;N/A;N/A;N/A
10;2;2;3;23/04/2009;12/05/2009;N/A;N/A;0;68;8;N/A;N/A;N/A;0;N/A;N/A;N/A;N/A;N/A;N/A
10;2;2;3;23/04/2009;12/05/2009;N/A;N/A;0;68;11;N/A;N/A;N/A;0;N/A;N/A;N/A;N/A;N/A;N/A
10;2;2;3;23/04/2009;12/05/2009;N/A;N/A;0;68;15;0;N/A;N/A;0;N/A;N/A;N/A;N/A;N/A;N/A
10;2;2;3;23/04/2009;12/05/2009;N/A;N/A;0;69;2;N/A;N/A;N/A;0;N/A;N/A;N/A;N/A;N/A;N/A
10;2;2;3;23/04/2009;12/05/2009;N/A;N/A;0;69;5;N/A;N/A;N/A;0;N/A;N/A;N/A;N/A;N/A;N/A
10;2;2;3;23/04/2009;12/05/2009;N/A;N/A;0;69;8;N/A;N/A;N/A;0;N/A;N/A;N/A;N/A;N/A;N/A
10;2;2;3;23/04/2009;12/05/2009;N/A;N/A;0;69;11;N/A;N/A;N/A;0;N/A;N/A;N/A;N/A;N/A;N/A
10;2;2;3;23/04/2009;12/05/2009;N/A;N/A;0;69;15;0;N/A;N/A;0;N/A;N/A;N/A;N/A;N/A;N/A
11;1;1;0;25/04/2009;17/05/2009;N/A;N/A;3;70;2;N/A;N/A;N/A;0;N/A;N/A;N/A;N/A;N/A;N/A
11;1;1;0;25/04/2009;17/05/2009;N/A;N/A;3;70;5;N/A;N/A;N/A;0;N/A;N/A;N/A;N/A;N/A;N/A
11;1;1;0;25/04/2009;17/05/2009;N/A;N/A;3;70;8;N/A;N/A;N/A;0;N/A;N/A;N/A;N/A;N/A;N/A
11;1;1;0;25/04/2009;17/05/2009;N/A;N/A;3;70;11;N/A;N/A;N/A;0;N/A;N/A;N/A;N/A;N/A;N/A
11;1;1;0;25/04/2009;17/05/2009;14.16666667;0;3;70;15;0;N/A;N/A;0;6;9.22;14.95;6;9.53;16.55
11;1;1;0;25/04/2009;17/05/2009;N/A;N/A;3;71;2;N/A;N/A;N/A;0;N/A;N/A;N/A;N/A;N/A;N/A
11;1;1;0;25/04/2009;17/05/2009;N/A;N/A;3;71;5;N/A;N/A;N/A;0;N/A;N/A;N/A;N/A;N/A;N/A
11;1;1;0;25/04/2009;17/05/2009;N/A;N/A;3;71;8;N/A;N/A;N/A;0;N/A;N/A;N/A;N/A;N/A;N/A
11;1;1;0;25/04/2009;17/05/2009;N/A;N/A;3;71;11;N/A;N/A;N/A;0;N/A;N/A;N/A;N/A;N/A;N/A
11;1;1;0;25/04/2009;17/05/2009;N/A;N/A;3;71;15;0;N/A;N/A;0;N/A;N/A;N/A;N/A;N/A;N/A
11;1;1;0;25/04/2009;17/05/2009;N/A;N/A;3;72;2;N/A;N/A;N/A;0;N/A;N/A;N/A;N/A;N/A;N/A
11;1;1;0;25/04/2009;17/05/2009;N/A;N/A;3;72;5;N/A;N/A;N/A;0;N/A;N/A;N/A;N/A;N/A;N/A
11;1;1;0;25/04/2009;17/05/2009;N/A;N/A;3;72;8;N/A;N/A;N/A;0;N/A;N/A;N/A;N/A;N/A;N/A
11;1;1;0;25/04/2009;17/05/2009;N/A;N/A;3;72;11;N/A;N/A;N/A;0;N/A;N/A;N/A;N/A;N/A;N/A
11;1;1;0;25/04/2009;17/05/2009;N/A;N/A;3;72;15;0;N/A;N/A;0;N/A;N/A;N/A;N/A;N/A;N/A
11;1;1;0;25/04/2009;17/05/2009;N/A;N/A;3;73;2;N/A;N/A;N/A;0;N/A;N/A;N/A;N/A;N/A;N/A
11;1;1;0;25/04/2009;17/05/2009;N/A;N/A;3;73;5;N/A;N/A;N/A;0;N/A;N/A;N/A;N/A;N/A;N/A
11;1;1;0;25/04/2009;17/05/2009;N/A;N/A;3;73;8;N/A;N/A;N/A;0;N/A;N/A;N/A;N/A;N/A;N/A
11;1;1;0;25/04/2009;17/05/2009;N/A;N/A;3;73;11;N/A;N/A;N/A;0;N/A;N/A;N/A;N/A;N/A;N/A
11;1;1;0;25/04/2009;17/05/2009;N/A;N/A;3;73;15;0;N/A;N/A;0;N/A;N/A;N/A;N/A;N/A;N/A
11;1;1;0;25/04/2009;17/05/2009;N/A;N/A;3;74;2;N/A;N/A;N/A;0;N/A;N/A;N/A;N/A;N/A;N/A
11;1;1;0;25/04/2009;17/05/2009;N/A;N/A;3;74;5;N/A;N/A;N/A;0;N/A;N/A;N/A;N/A;N/A;N/A
11;1;1;0;25/04/2009;17/05/2009;N/A;N/A;3;74;8;N/A;N/A;N/A;0;N/A;N/A;N/A;N/A;N/A;N/A
11;1;1;0;25/04/2009;17/05/2009;N/A;N/A;3;74;11;N/A;N/A;N/A;0;N/A;N/A;N/A;N/A;N/A;N/A
11;1;1;0;25/04/2009;17/05/2009;N/A;N/A;3;74;15;0;N/A;N/A;0;N/A;N/A;N/A;N/A;N/A;N/A
11;1;1;0;25/04/2009;17/05/2009;N/A;N/A;3;75;2;N/A;N/A;N/A;0;N/A;N/A;N/A;N/A;N/A;N/A
11;1;1;0;25/04/2009;17/05/2009;N/A;N/A;3;75;5;N/A;N/A;N/A;0;N/A;N/A;N/A;N/A;N/A;N/A
11;1;1;0;25/04/2009;17/05/2009;N/A;N/A;3;75;8;N/A;N/A;N/A;0;N/A;N/A;N/A;N/A;N/A;N/A
11;1;1;0;25/04/2009;17/05/2009;N/A;N/A;3;75;11;N/A;N/A;N/A;0;N/A;N/A;N/A;N/A;N/A;N/A
11;1;1;0;25/04/2009;17/05/2009;N/A;N/A;3;75;15;0;N/A;N/A;0;N/A;N/A;N/A;N/A;N/A;N/A
11;1;1;0;25/04/2009;17/05/2009;N/A;N/A;3;76;2;N/A;N/A;N/A;0;N/A;N/A;N/A;N/A;N/A;N/A
11;1;1;0;25/04/2009;17/05/2009;N/A;N/A;3;76;5;N/A;N/A;N/A;0;N/A;N/A;N/A;N/A;N/A;N/A
11;1;1;0;25/04/2009;17/05/2009;N/A;N/A;3;76;8;N/A;N/A;N/A;0;N/A;N/A;N/A;N/A;N/A;N/A
11;1;1;0;25/04/2009;17/05/2009;N/A;N/A;3;76;11;N/A;N/A;N/A;0;N/A;N/A;N/A;N/A;N/A;N/A
11;1;1;0;25/04/2009;17/05/2009;N/A;N/A;3;76;15;0;N/A;N/A;0;N/A;N/A;N/A;N/A;N/A;N/A
11;1;1;0;25/04/2009;17/05/2009;N/A;N/A;3;77;2;N/A;N/A;N/A;0;N/A;N/A;N/A;N/A;N/A;N/A
11;1;1;0;25/04/2009;17/05/2009;N/A;N/A;3;77;5;N/A;N/A;N/A;0;N/A;N/A;N/A;N/A;N/A;N/A
11;1;1;0;25/04/2009;17/05/2009;N/A;N/A;3;77;8;N/A;N/A;N/A;0;N/A;N/A;N/A;N/A;N/A;N/A
11;1;1;0;25/04/2009;17/05/2009;N/A;N/A;3;77;11;N/A;N/A;N/A;0;N/A;N/A;N/A;N/A;N/A;N/A
11;1;1;0;25/04/2009;17/05/2009;N/A;N/A;3;77;15;0;N/A;N/A;0;N/A;N/A;N/A;N/A;N/A;N/A
11;1;1;0;25/04/2009;17/05/2009;N/A;N/A;3;78;2;N/A;N/A;2.29;1;N/A;N/A;N/A;N/A;N/A;N/A
11;1;1;0;25/04/2009;17/05/2009;N/A;N/A;3;78;5;N/A;10.29;4.95;1;N/A;N/A;N/A;N/A;N/A;N/A
11;1;1;0;25/04/2009;17/05/2009;N/A;N/A;3;78;8;N/A;12.7;6.95;1;N/A;N/A;N/A;N/A;N/A;N/A
11;1;1;0;25/04/2009;17/05/2009;N/A;N/A;3;78;11;N/A;14.24;8.73;1;N/A;N/A;N/A;N/A;N/A;N/A
11;1;1;0;25/04/2009;17/05/2009;14.16666667;0;3;78;15;1;15.84;9.28;1;N/A;N/A;N/A;N/A;N/A;N/A
11;1;1;0;25/04/2009;17/05/2009;N/A;N/A;3;79;2;N/A;N/A;2.26;1;N/A;N/A;N/A;N/A;N/A;N/A
11;1;1;0;25/04/2009;17/05/2009;N/A;N/A;3;79;5;N/A;10.12;4.86;1;N/A;N/A;N/A;N/A;N/A;N/A
11;1;1;0;25/04/2009;17/05/2009;N/A;N/A;3;79;8;N/A;13.38;6.72;1;N/A;N/A;N/A;N/A;N/A;N/A
11;1;1;0;25/04/2009;17/05/2009;N/A;N/A;3;79;11;N/A;14.33;8.85;1;N/A;N/A;N/A;N/A;N/A;N/A
11;1;1;0;25/04/2009;17/05/2009;N/A;N/A;3;79;15;1;16.16;9.87;1;N/A;N/A;N/A;N/A;N/A;N/A
11;1;1;0;25/04/2009;17/05/2009;N/A;N/A;3;80;2;N/A;N/A;2.29;1;N/A;N/A;N/A;N/A;N/A;N/A
11;1;1;0;25/04/2009;17/05/2009;N/A;N/A;3;80;5;N/A;10.53;5.35;1;N/A;N/A;N/A;N/A;N/A;N/A
11;1;1;0;25/04/2009;17/05/2009;N/A;N/A;3;80;8;N/A;13.06;7.52;1;N/A;N/A;N/A;N/A;N/A;N/A
11;1;1;0;25/04/2009;17/05/2009;N/A;N/A;3;80;11;N/A;14.75;9.4;1;N/A;N/A;N/A;N/A;N/A;N/A
11;1;1;0;25/04/2009;17/05/2009;N/A;N/A;3;80;15;1;16.62;11.26;1;N/A;N/A;N/A;N/A;N/A;N/A
12;1;2;3;10/04/2009;06/05/2009;N/A;N/A;9;81;2;N/A;N/A;1.86;1;N/A;N/A;N/A;N/A;N/A;N/A
12;1;2;3;10/04/2009;06/05/2009;N/A;N/A;9;81;5;N/A;9.27;4.52;1;N/A;N/A;N/A;N/A;N/A;N/A
12;1;2;3;10/04/2009;06/05/2009;N/A;N/A;9;81;8;N/A;13.5;6.76;1;N/A;N/A;N/A;N/A;N/A;N/A
12;1;2;3;10/04/2009;06/05/2009;N/A;N/A;9;81;11;N/A;15.99;9.27;1;N/A;N/A;N/A;N/A;N/A;N/A
12;1;2;3;10/04/2009;06/05/2009;17.5;0;9;81;15;1;17.1;10.7;1;6;10.23;16.57;6;9.82;16.05
12;1;2;3;10/04/2009;06/05/2009;N/A;N/A;9;82;2;N/A;N/A;1.87;1;N/A;N/A;N/A;N/A;N/A;N/A
12;1;2;3;10/04/2009;06/05/2009;N/A;N/A;9;82;5;N/A;9.7;4.86;1;N/A;N/A;N/A;N/A;N/A;N/A
12;1;2;3;10/04/2009;06/05/2009;N/A;N/A;9;82;8;N/A;13.45;6.78;1;N/A;N/A;N/A;N/A;N/A;N/A
12;1;2;3;10/04/2009;06/05/2009;N/A;N/A;9;82;11;N/A;15.96;9.06;1;N/A;N/A;N/A;N/A;N/A;N/A
12;1;2;3;10/04/2009;06/05/2009;N/A;N/A;9;82;15;1;16.98;10.54;1;N/A;N/A;N/A;N/A;N/A;N/A
12;1;2;3;10/04/2009;06/05/2009;N/A;N/A;9;83;2;N/A;N/A;1.98;1;N/A;N/A;N/A;N/A;N/A;N/A
12;1;2;3;10/04/2009;06/05/2009;N/A;N/A;9;83;5;N/A;8.41;4.12;1;N/A;N/A;N/A;N/A;N/A;N/A
12;1;2;3;10/04/2009;06/05/2009;N/A;N/A;9;83;8;N/A;13.14;6.7;1;N/A;N/A;N/A;N/A;N/A;N/A
12;1;2;3;10/04/2009;06/05/2009;N/A;N/A;9;83;11;N/A;16.12;8.89;1;N/A;N/A;N/A;N/A;N/A;N/A
12;1;2;3;10/04/2009;06/05/2009;N/A;N/A;9;83;15;1;17.2;10.61;1;N/A;N/A;N/A;N/A;N/A;N/A
12;1;2;3;10/04/2009;06/05/2009;N/A;N/A;9;84;2;N/A;N/A;2.04;2;N/A;N/A;N/A;N/A;N/A;N/A
12;1;2;3;10/04/2009;06/05/2009;N/A;N/A;9;84;5;N/A;9.47;4.65;2;N/A;N/A;N/A;N/A;N/A;N/A
12;1;2;3;10/04/2009;06/05/2009;N/A;N/A;9;84;8;N/A;13.27;6.97;2;N/A;N/A;N/A;N/A;N/A;N/A
12;1;2;3;10/04/2009;06/05/2009;N/A;N/A;9;84;11;N/A;15.79;9.01;2;N/A;N/A;N/A;N/A;N/A;N/A
12;1;2;3;10/04/2009;06/05/2009;N/A;N/A;9;84;15;1;16.5;10;2;N/A;N/A;N/A;N/A;N/A;N/A
12;1;2;3;10/04/2009;06/05/2009;N/A;N/A;9;85;2;N/A;N/A;1.93;2;N/A;N/A;N/A;N/A;N/A;N/A
12;1;2;3;10/04/2009;06/05/2009;N/A;N/A;9;85;5;N/A;9.06;4.38;2;N/A;N/A;N/A;N/A;N/A;N/A
12;1;2;3;10/04/2009;06/05/2009;N/A;N/A;9;85;8;N/A;12.83;6.53;2;N/A;N/A;N/A;N/A;N/A;N/A
12;1;2;3;10/04/2009;06/05/2009;N/A;N/A;9;85;11;N/A;15.54;8.98;2;N/A;N/A;N/A;N/A;N/A;N/A
12;1;2;3;10/04/2009;06/05/2009;N/A;N/A;9;85;15;1;17.05;9.92;2;N/A;N/A;N/A;N/A;N/A;N/A
12;1;2;3;10/04/2009;06/05/2009;N/A;N/A;9;86;2;N/A;N/A;2.18;1;N/A;N/A;N/A;N/A;N/A;N/A
12;1;2;3;10/04/2009;06/05/2009;N/A;N/A;9;86;5;N/A;9.15;5.1;1;N/A;N/A;N/A;N/A;N/A;N/A
12;1;2;3;10/04/2009;06/05/2009;N/A;N/A;9;86;8;N/A;13.68;7.73;1;N/A;N/A;N/A;N/A;N/A;N/A
12;1;2;3;10/04/2009;06/05/2009;N/A;N/A;9;86;11;N/A;16.17;9.82;1;N/A;N/A;N/A;N/A;N/A;N/A
12;1;2;3;10/04/2009;06/05/2009;N/A;N/A;9;86;15;1;17.26;11.04;1;N/A;N/A;N/A;N/A;N/A;N/A
12;1;2;3;10/04/2009;06/05/2009;N/A;N/A;9;87;2;N/A;N/A;1.83;1;N/A;N/A;N/A;N/A;N/A;N/A
12;1;2;3;10/04/2009;06/05/2009;N/A;N/A;9;87;5;N/A;8.91;4.36;1;N/A;N/A;N/A;N/A;N/A;N/A
12;1;2;3;10/04/2009;06/05/2009;N/A;N/A;9;87;8;N/A;12.57;6.39;1;N/A;N/A;N/A;N/A;N/A;N/A
12;1;2;3;10/04/2009;06/05/2009;N/A;N/A;9;87;11;N/A;15.43;8.88;1;N/A;N/A;N/A;N/A;N/A;N/A
12;1;2;3;10/04/2009;06/05/2009;N/A;N/A;9;87;15;1;17.13;10.42;1;N/A;N/A;N/A;N/A;N/A;N/A
12;1;2;3;10/04/2009;06/05/2009;N/A;N/A;9;88;2;N/A;N/A;2.1;2;N/A;N/A;N/A;N/A;N/A;N/A
12;1;2;3;10/04/2009;06/05/2009;N/A;N/A;9;88;5;N/A;9.69;4.49;2;N/A;N/A;N/A;N/A;N/A;N/A
12;1;2;3;10/04/2009;06/05/2009;N/A;N/A;9;88;8;N/A;13.45;6.92;2;N/A;N/A;N/A;N/A;N/A;N/A
12;1;2;3;10/04/2009;06/05/2009;N/A;N/A;9;88;11;N/A;15.54;9.27;2;N/A;N/A;N/A;N/A;N/A;N/A
12;1;2;3;10/04/2009;06/05/2009;N/A;N/A;9;88;15;1;16.31;9.85;2;N/A;N/A;N/A;N/A;N/A;N/A
12;1;2;3;10/04/2009;06/05/2009;N/A;N/A;9;89;2;N/A;N/A;1.26;2;N/A;N/A;N/A;N/A;N/A;N/A
12;1;2;3;10/04/2009;06/05/2009;N/A;N/A;9;89;5;N/A;7.86;3.39;2;N/A;N/A;N/A;N/A;N/A;N/A
12;1;2;3;10/04/2009;06/05/2009;N/A;N/A;9;89;8;N/A;11.54;5.9;2;N/A;N/A;N/A;N/A;N/A;N/A
12;1;2;3;10/04/2009;06/05/2009;N/A;N/A;9;89;11;N/A;15.48;7.88;2;N/A;N/A;N/A;N/A;N/A;N/A
12;1;2;3;10/04/2009;06/05/2009;N/A;N/A;9;89;15;1;16.74;9.15;2;N/A;N/A;N/A;N/A;N/A;N/A
13;1;1;1;25/04/2009;14/05/2009;N/A;N/A;7;90;2;N/A;N/A;1.94;1;N/A;N/A;N/A;N/A;N/A;N/A
13;1;1;1;25/04/2009;14/05/2009;N/A;N/A;7;90;5;N/A;10.54;5.46;1;N/A;N/A;N/A;N/A;N/A;N/A
13;1;1;1;25/04/2009;14/05/2009;N/A;N/A;7;90;8;N/A;15.01;8.18;1;N/A;N/A;N/A;N/A;N/A;N/A
13;1;1;1;25/04/2009;14/05/2009;N/A;N/A;7;90;11;N/A;16.27;11;1;N/A;N/A;N/A;N/A;N/A;N/A
13;1;1;1;25/04/2009;14/05/2009;13.33333333;0;7;90;15;1;16.66;11.37;1;6;10.26;15.65;5;10.82;16.58
13;1;1;1;25/04/2009;14/05/2009;N/A;N/A;7;91;2;N/A;N/A;1.36;2;N/A;N/A;N/A;N/A;N/A;N/A
13;1;1;1;25/04/2009;14/05/2009;N/A;N/A;7;91;5;N/A;9.09;4.04;2;N/A;N/A;N/A;N/A;N/A;N/A
13;1;1;1;25/04/2009;14/05/2009;N/A;N/A;7;91;8;N/A;13.33;6.53;2;N/A;N/A;N/A;N/A;N/A;N/A
13;1;1;1;25/04/2009;14/05/2009;N/A;N/A;7;91;11;N/A;14.88;8.6;2;N/A;N/A;N/A;N/A;N/A;N/A
13;1;1;1;25/04/2009;14/05/2009;N/A;N/A;7;91;15;1;15.63;9.02;2;N/A;N/A;N/A;N/A;N/A;N/A
13;1;1;1;25/04/2009;14/05/2009;N/A;N/A;7;92;2;N/A;N/A;2.02;2;N/A;N/A;N/A;N/A;N/A;N/A
13;1;1;1;25/04/2009;14/05/2009;N/A;N/A;7;92;5;N/A;11.12;5.8;2;N/A;N/A;N/A;N/A;N/A;N/A
13;1;1;1;25/04/2009;14/05/2009;N/A;N/A;7;92;8;N/A;14.59;7.05;2;N/A;N/A;N/A;N/A;N/A;N/A
13;1;1;1;25/04/2009;14/05/2009;N/A;N/A;7;92;11;N/A;15.5;9.71;2;N/A;N/A;N/A;N/A;N/A;N/A
13;1;1;1;25/04/2009;14/05/2009;N/A;N/A;7;92;15;1;15.87;9.37;2;N/A;N/A;N/A;N/A;N/A;N/A
13;1;1;1;25/04/2009;14/05/2009;N/A;N/A;7;93;2;N/A;N/A;1.94;1;N/A;N/A;N/A;N/A;N/A;N/A
13;1;1;1;25/04/2009;14/05/2009;N/A;N/A;7;93;5;N/A;11.4;5.66;1;N/A;N/A;N/A;N/A;N/A;N/A
13;1;1;1;25/04/2009;14/05/2009;N/A;N/A;7;93;8;N/A;14.84;8.65;1;N/A;N/A;N/A;N/A;N/A;N/A
13;1;1;1;25/04/2009;14/05/2009;N/A;N/A;7;93;11;N/A;16.27;10.66;1;N/A;N/A;N/A;N/A;N/A;N/A
13;1;1;1;25/04/2009;14/05/2009;N/A;N/A;7;93;15;1;16.75;10.68;1;N/A;N/A;N/A;N/A;N/A;N/A
13;1;1;1;25/04/2009;14/05/2009;N/A;N/A;7;94;2;N/A;N/A;1.48;1;N/A;N/A;N/A;N/A;N/A;N/A
13;1;1;1;25/04/2009;14/05/2009;N/A;N/A;7;94;5;N/A;10.05;4.65;1;N/A;N/A;N/A;N/A;N/A;N/A
13;1;1;1;25/04/2009;14/05/2009;N/A;N/A;7;94;8;N/A;13.9;7;1;N/A;N/A;N/A;N/A;N/A;N/A
13;1;1;1;25/04/2009;14/05/2009;N/A;N/A;7;94;11;N/A;15.13;8.92;1;N/A;N/A;N/A;N/A;N/A;N/A
13;1;1;1;25/04/2009;14/05/2009;N/A;N/A;7;94;15;1;15.68;9.86;1;N/A;N/A;N/A;N/A;N/A;N/A
13;1;1;1;25/04/2009;14/05/2009;N/A;N/A;7;95;2;N/A;N/A;1.85;2;N/A;N/A;N/A;N/A;N/A;N/A
13;1;1;1;25/04/2009;14/05/2009;N/A;N/A;7;95;5;N/A;10.36;5.03;2;N/A;N/A;N/A;N/A;N/A;N/A
13;1;1;1;25/04/2009;14/05/2009;N/A;N/A;7;95;8;N/A;14.29;7.08;2;N/A;N/A;N/A;N/A;N/A;N/A
13;1;1;1;25/04/2009;14/05/2009;N/A;N/A;7;95;11;N/A;15.05;9.01;2;N/A;N/A;N/A;N/A;N/A;N/A
13;1;1;1;25/04/2009;14/05/2009;N/A;N/A;7;95;15;1;15.46;9.12;2;N/A;N/A;N/A;N/A;N/A;N/A
13;1;1;1;25/04/2009;14/05/2009;N/A;N/A;7;96;2;N/A;N/A;0.95;2;N/A;N/A;N/A;N/A;N/A;N/A
13;1;1;1;25/04/2009;14/05/2009;N/A;N/A;7;96;5;N/A;8.5;3.33;2;N/A;N/A;N/A;N/A;N/A;N/A
13;1;1;1;25/04/2009;14/05/2009;N/A;N/A;7;96;8;N/A;12.25;5.91;2;N/A;N/A;N/A;N/A;N/A;N/A
13;1;1;1;25/04/2009;14/05/2009;N/A;N/A;7;96;11;N/A;14.54;7.98;2;N/A;N/A;N/A;N/A;N/A;N/A
13;1;1;1;25/04/2009;14/05/2009;N/A;N/A;7;96;15;1;15.04;9.48;2;N/A;N/A;N/A;N/A;N/A;N/A
14;1;1;0;05/04/2009;03/05/2009;N/A;N/A;10;97;2;N/A;N/A;1.8;1;N/A;N/A;N/A;N/A;N/A;N/A
14;1;1;0;05/04/2009;03/05/2009;N/A;N/A;10;97;5;N/A;9.79;3.97;1;N/A;N/A;N/A;N/A;N/A;N/A
14;1;1;0;05/04/2009;03/05/2009;N/A;N/A;10;97;8;N/A;12.53;6.47;1;N/A;N/A;N/A;N/A;N/A;N/A
14;1;1;0;05/04/2009;03/05/2009;N/A;N/A;10;97;11;N/A;15.3;7.86;1;N/A;N/A;N/A;N/A;N/A;N/A
14;1;1;0;05/04/2009;03/05/2009;13.33333333;0;10;97;15;1;16.16;9.22;1;6;9.9;16.91;6;9.86;16.54
14;1;1;0;05/04/2009;03/05/2009;N/A;N/A;10;98;2;N/A;N/A;1.75;2;N/A;N/A;N/A;N/A;N/A;N/A
14;1;1;0;05/04/2009;03/05/2009;N/A;N/A;10;98;5;N/A;9.21;3.83;2;N/A;N/A;N/A;N/A;N/A;N/A
14;1;1;0;05/04/2009;03/05/2009;N/A;N/A;10;98;8;N/A;12.65;6.11;2;N/A;N/A;N/A;N/A;N/A;N/A
14;1;1;0;05/04/2009;03/05/2009;N/A;N/A;10;98;11;N/A;15.1;7.23;2;N/A;N/A;N/A;N/A;N/A;N/A
14;1;1;0;05/04/2009;03/05/2009;N/A;N/A;10;98;15;1;16.06;8.79;2;N/A;N/A;N/A;N/A;N/A;N/A
14;1;1;0;05/04/2009;03/05/2009;N/A;N/A;10;99;2;N/A;N/A;1.54;1;N/A;N/A;N/A;N/A;N/A;N/A
14;1;1;0;05/04/2009;03/05/2009;N/A;N/A;10;99;5;N/A;8.75;3.42;1;N/A;N/A;N/A;N/A;N/A;N/A
14;1;1;0;05/04/2009;03/05/2009;N/A;N/A;10;99;8;N/A;12.64;5.93;1;N/A;N/A;N/A;N/A;N/A;N/A
14;1;1;0;05/04/2009;03/05/2009;N/A;N/A;10;99;11;N/A;14.78;7.23;1;N/A;N/A;N/A;N/A;N/A;N/A
14;1;1;0;05/04/2009;03/05/2009;N/A;N/A;10;99;15;1;15.78;9.3;1;N/A;N/A;N/A;N/A;N/A;N/A
14;1;1;0;05/04/2009;03/05/2009;N/A;N/A;10;100;2;N/A;N/A;1.88;2;N/A;N/A;N/A;N/A;N/A;N/A
14;1;1;0;05/04/2009;03/05/2009;N/A;N/A;10;100;5;N/A;8.28;3.81;2;N/A;N/A;N/A;N/A;N/A;N/A
14;1;1;0;05/04/2009;03/05/2009;N/A;N/A;10;100;8;N/A;13.58;7.56;2;N/A;N/A;N/A;N/A;N/A;N/A
14;1;1;0;05/04/2009;03/05/2009;N/A;N/A;10;100;11;N/A;15.44;8.88;2;N/A;N/A;N/A;N/A;N/A;N/A
14;1;1;0;05/04/2009;03/05/2009;N/A;N/A;10;100;15;1;16.15;9.26;2;N/A;N/A;N/A;N/A;N/A;N/A
14;1;1;0;05/04/2009;03/05/2009;N/A;N/A;10;101;2;N/A;N/A;1.8;1;N/A;N/A;N/A;N/A;N/A;N/A
14;1;1;0;05/04/2009;03/05/2009;N/A;N/A;10;101;5;N/A;9.89;4.05;1;N/A;N/A;N/A;N/A;N/A;N/A
14;1;1;0;05/04/2009;03/05/2009;N/A;N/A;10;101;8;N/A;13.6;6.47;1;N/A;N/A;N/A;N/A;N/A;N/A
14;1;1;0;05/04/2009;03/05/2009;N/A;N/A;10;101;11;N/A;15.93;7.98;1;N/A;N/A;N/A;N/A;N/A;N/A
14;1;1;0;05/04/2009;03/05/2009;N/A;N/A;10;101;15;1;16.85;9.58;1;N/A;N/A;N/A;N/A;N/A;N/A
14;1;1;0;05/04/2009;03/05/2009;N/A;N/A;10;102;2;N/A;N/A;1.86;1;N/A;N/A;N/A;N/A;N/A;N/A
14;1;1;0;05/04/2009;03/05/2009;N/A;N/A;10;102;5;N/A;9.61;4.11;1;N/A;N/A;N/A;N/A;N/A;N/A
14;1;1;0;05/04/2009;03/05/2009;N/A;N/A;10;102;8;N/A;13.5;6.89;1;N/A;N/A;N/A;N/A;N/A;N/A
14;1;1;0;05/04/2009;03/05/2009;N/A;N/A;10;102;11;N/A;16.16;8.67;1;N/A;N/A;N/A;N/A;N/A;N/A
14;1;1;0;05/04/2009;03/05/2009;N/A;N/A;10;102;15;1;16.48;10.06;1;N/A;N/A;N/A;N/A;N/A;N/A
14;1;1;0;05/04/2009;03/05/2009;N/A;N/A;10;103;2;N/A;N/A;1.72;2;N/A;N/A;N/A;N/A;N/A;N/A
14;1;1;0;05/04/2009;03/05/2009;N/A;N/A;10;103;5;N/A;9.32;3.81;2;N/A;N/A;N/A;N/A;N/A;N/A
14;1;1;0;05/04/2009;03/05/2009;N/A;N/A;10;103;8;N/A;12.93;6.34;2;N/A;N/A;N/A;N/A;N/A;N/A
14;1;1;0;05/04/2009;03/05/2009;N/A;N/A;10;103;11;N/A;15.11;8.15;2;N/A;N/A;N/A;N/A;N/A;N/A
14;1;1;0;05/04/2009;03/05/2009;N/A;N/A;10;103;15;1;15.92;9.21;2;N/A;N/A;N/A;N/A;N/A;N/A
14;1;1;0;05/04/2009;03/05/2009;N/A;N/A;10;104;2;N/A;N/A;1.93;2;N/A;N/A;N/A;N/A;N/A;N/A
14;1;1;0;05/04/2009;03/05/2009;N/A;N/A;10;104;5;N/A;10.15;4.48;2;N/A;N/A;N/A;N/A;N/A;N/A
14;1;1;0;05/04/2009;03/05/2009;N/A;N/A;10;104;8;N/A;13.08;5.76;2;N/A;N/A;N/A;N/A;N/A;N/A
14;1;1;0;05/04/2009;03/05/2009;N/A;N/A;10;104;11;N/A;15.34;7.26;2;N/A;N/A;N/A;N/A;N/A;N/A
14;1;1;0;05/04/2009;03/05/2009;N/A;N/A;10;104;15;1;16.1;8.2;2;N/A;N/A;N/A;N/A;N/A;N/A
14;1;1;0;05/04/2009;03/05/2009;N/A;N/A;10;105;2;N/A;N/A;1.52;1;N/A;N/A;N/A;N/A;N/A;N/A
14;1;1;0;05/04/2009;03/05/2009;N/A;N/A;10;105;5;N/A;8.95;3.6;1;N/A;N/A;N/A;N/A;N/A;N/A
14;1;1;0;05/04/2009;03/05/2009;N/A;N/A;10;105;8;N/A;12.01;5.73;1;N/A;N/A;N/A;N/A;N/A;N/A
14;1;1;0;05/04/2009;03/05/2009;N/A;N/A;10;105;11;N/A;15.17;6.96;1;N/A;N/A;N/A;N/A;N/A;N/A
14;1;1;0;05/04/2009;03/05/2009;N/A;N/A;10;105;15;1;16.33;8.21;1;N/A;N/A;N/A;N/A;N/A;N/A
14;1;1;0;05/04/2009;03/05/2009;N/A;N/A;10;106;2;N/A;N/A;2.02;1;N/A;N/A;N/A;N/A;N/A;N/A
14;1;1;0;05/04/2009;03/05/2009;N/A;N/A;10;106;5;N/A;9.44;4.09;1;N/A;N/A;N/A;N/A;N/A;N/A
14;1;1;0;05/04/2009;03/05/2009;N/A;N/A;10;106;8;N/A;13;7.12;1;N/A;N/A;N/A;N/A;N/A;N/A
14;1;1;0;05/04/2009;03/05/2009;N/A;N/A;10;106;11;N/A;15.99;8.85;1;N/A;N/A;N/A;N/A;N/A;N/A
14;1;1;0;05/04/2009;03/05/2009;N/A;N/A;10;106;15;1;16.42;9.71;1;N/A;N/A;N/A;N/A;N/A;N/A
15;1;1;0;29/04/2009;17/05/2009;N/A;N/A;4;107;2;N/A;N/A;N/A;0;N/A;N/A;N/A;N/A;N/A;N/A
15;1;1;0;29/04/2009;17/05/2009;N/A;N/A;4;107;5;N/A;N/A;N/A;0;N/A;N/A;N/A;N/A;N/A;N/A
15;1;1;0;29/04/2009;17/05/2009;N/A;N/A;4;107;8;N/A;N/A;N/A;0;N/A;N/A;N/A;N/A;N/A;N/A
15;1;1;0;29/04/2009;17/05/2009;N/A;N/A;4;107;11;N/A;N/A;N/A;0;N/A;N/A;N/A;N/A;N/A;N/A
15;1;1;0;29/04/2009;17/05/2009;14.16666667;0;4;107;15;0;N/A;N/A;0;6;9.2;16.29;6;9.76;16.67
15;1;1;0;29/04/2009;17/05/2009;N/A;N/A;4;108;2;N/A;N/A;N/A;0;N/A;N/A;N/A;N/A;N/A;N/A
15;1;1;0;29/04/2009;17/05/2009;N/A;N/A;4;108;5;N/A;N/A;N/A;0;N/A;N/A;N/A;N/A;N/A;N/A
15;1;1;0;29/04/2009;17/05/2009;N/A;N/A;4;108;8;N/A;N/A;N/A;0;N/A;N/A;N/A;N/A;N/A;N/A
15;1;1;0;29/04/2009;17/05/2009;N/A;N/A;4;108;11;N/A;N/A;N/A;0;N/A;N/A;N/A;N/A;N/A;N/A
15;1;1;0;29/04/2009;17/05/2009;N/A;N/A;4;108;15;0;N/A;N/A;0;N/A;N/A;N/A;N/A;N/A;N/A
15;1;1;0;29/04/2009;17/05/2009;N/A;N/A;4;109;2;N/A;N/A;N/A;0;N/A;N/A;N/A;N/A;N/A;N/A
15;1;1;0;29/04/2009;17/05/2009;N/A;N/A;4;109;5;N/A;N/A;N/A;0;N/A;N/A;N/A;N/A;N/A;N/A
15;1;1;0;29/04/2009;17/05/2009;N/A;N/A;4;109;8;N/A;N/A;N/A;0;N/A;N/A;N/A;N/A;N/A;N/A
15;1;1;0;29/04/2009;17/05/2009;N/A;N/A;4;109;11;N/A;N/A;N/A;0;N/A;N/A;N/A;N/A;N/A;N/A
15;1;1;0;29/04/2009;17/05/2009;N/A;N/A;4;109;15;0;N/A;N/A;0;N/A;N/A;N/A;N/A;N/A;N/A
15;1;1;0;29/04/2009;17/05/2009;N/A;N/A;4;110;2;N/A;N/A;2.51;2;N/A;N/A;N/A;N/A;N/A;N/A
15;1;1;0;29/04/2009;17/05/2009;N/A;N/A;4;110;5;N/A;10.93;4.93;2;N/A;N/A;N/A;N/A;N/A;N/A
15;1;1;0;29/04/2009;17/05/2009;N/A;N/A;4;110;8;N/A;14.22;7.31;2;N/A;N/A;N/A;N/A;N/A;N/A
15;1;1;0;29/04/2009;17/05/2009;N/A;N/A;4;110;11;N/A;15.68;8.28;2;N/A;N/A;N/A;N/A;N/A;N/A
15;1;1;0;29/04/2009;17/05/2009;14.16666667;0;4;110;15;1;16.23;9.43;2;N/A;N/A;N/A;N/A;N/A;N/A
15;1;1;0;29/04/2009;17/05/2009;N/A;N/A;4;111;2;N/A;N/A;2.52;2;N/A;N/A;N/A;N/A;N/A;N/A
15;1;1;0;29/04/2009;17/05/2009;N/A;N/A;4;111;5;N/A;10.9;5.12;2;N/A;N/A;N/A;N/A;N/A;N/A
15;1;1;0;29/04/2009;17/05/2009;N/A;N/A;4;111;8;N/A;13.71;7.55;2;N/A;N/A;N/A;N/A;N/A;N/A
15;1;1;0;29/04/2009;17/05/2009;N/A;N/A;4;111;11;N/A;15.68;8.29;2;N/A;N/A;N/A;N/A;N/A;N/A
15;1;1;0;29/04/2009;17/05/2009;N/A;N/A;4;111;15;1;15.73;8.54;2;N/A;N/A;N/A;N/A;N/A;N/A
15;1;1;0;29/04/2009;17/05/2009;N/A;N/A;4;112;2;N/A;N/A;2.53;2;N/A;N/A;N/A;N/A;N/A;N/A
15;1;1;0;29/04/2009;17/05/2009;N/A;N/A;4;112;5;N/A;9.98;4.65;2;N/A;N/A;N/A;N/A;N/A;N/A
15;1;1;0;29/04/2009;17/05/2009;N/A;N/A;4;112;8;N/A;13.28;6.74;2;N/A;N/A;N/A;N/A;N/A;N/A
15;1;1;0;29/04/2009;17/05/2009;N/A;N/A;4;112;11;N/A;15.12;7.55;2;N/A;N/A;N/A;N/A;N/A;N/A
15;1;1;0;29/04/2009;17/05/2009;N/A;N/A;4;112;15;1;15.73;9.19;2;N/A;N/A;N/A;N/A;N/A;N/A
15;1;1;0;29/04/2009;17/05/2009;N/A;N/A;4;113;2;N/A;N/A;2.71;1;N/A;N/A;N/A;N/A;N/A;N/A
15;1;1;0;29/04/2009;17/05/2009;N/A;N/A;4;113;5;N/A;11.29;5.29;1;N/A;N/A;N/A;N/A;N/A;N/A
15;1;1;0;29/04/2009;17/05/2009;N/A;N/A;4;113;8;N/A;13.9;7.73;1;N/A;N/A;N/A;N/A;N/A;N/A
15;1;1;0;29/04/2009;17/05/2009;N/A;N/A;4;113;11;N/A;15.48;8.38;1;N/A;N/A;N/A;N/A;N/A;N/A
15;1;1;0;29/04/2009;17/05/2009;N/A;N/A;4;113;15;1;15.75;9.75;1;N/A;N/A;N/A;N/A;N/A;N/A
16;1;2;3;04/05/2009;20/05/2009;N/A;N/A;0;114;2;N/A;N/A;N/A;0;N/A;N/A;N/A;N/A;N/A;N/A
16;1;2;3;04/05/2009;20/05/2009;N/A;N/A;0;114;5;N/A;N/A;N/A;0;N/A;N/A;N/A;N/A;N/A;N/A
16;1;2;3;04/05/2009;20/05/2009;N/A;N/A;0;114;8;N/A;N/A;N/A;0;N/A;N/A;N/A;N/A;N/A;N/A
16;1;2;3;04/05/2009;20/05/2009;N/A;N/A;0;114;11;N/A;N/A;N/A;0;N/A;N/A;N/A;N/A;N/A;N/A
16;1;2;3;04/05/2009;20/05/2009;18.33333333;0;0;114;15;0;N/A;N/A;0;N/A;N/A;N/A;N/A;N/A;N/A
16;1;2;3;04/05/2009;20/05/2009;N/A;N/A;0;115;2;N/A;N/A;N/A;0;N/A;N/A;N/A;N/A;N/A;N/A
16;1;2;3;04/05/2009;20/05/2009;N/A;N/A;0;115;5;N/A;N/A;N/A;0;N/A;N/A;N/A;N/A;N/A;N/A
16;1;2;3;04/05/2009;20/05/2009;N/A;N/A;0;115;8;N/A;N/A;N/A;0;N/A;N/A;N/A;N/A;N/A;N/A
16;1;2;3;04/05/2009;20/05/2009;N/A;N/A;0;115;11;N/A;N/A;N/A;0;N/A;N/A;N/A;N/A;N/A;N/A
16;1;2;3;04/05/2009;20/05/2009;N/A;N/A;0;115;15;0;N/A;N/A;0;N/A;N/A;N/A;N/A;N/A;N/A
16;1;2;3;04/05/2009;20/05/2009;N/A;N/A;0;116;2;N/A;N/A;N/A;0;N/A;N/A;N/A;N/A;N/A;N/A
16;1;2;3;04/05/2009;20/05/2009;N/A;N/A;0;116;5;N/A;N/A;N/A;0;N/A;N/A;N/A;N/A;N/A;N/A
16;1;2;3;04/05/2009;20/05/2009;N/A;N/A;0;116;8;N/A;N/A;N/A;0;N/A;N/A;N/A;N/A;N/A;N/A
16;1;2;3;04/05/2009;20/05/2009;N/A;N/A;0;116;11;N/A;N/A;N/A;0;N/A;N/A;N/A;N/A;N/A;N/A
16;1;2;3;04/05/2009;20/05/2009;N/A;N/A;0;116;15;0;N/A;N/A;0;N/A;N/A;N/A;N/A;N/A;N/A
16;1;2;3;04/05/2009;20/05/2009;N/A;N/A;0;117;2;N/A;N/A;N/A;0;N/A;N/A;N/A;N/A;N/A;N/A
16;1;2;3;04/05/2009;20/05/2009;N/A;N/A;0;117;5;N/A;N/A;N/A;0;N/A;N/A;N/A;N/A;N/A;N/A
16;1;2;3;04/05/2009;20/05/2009;N/A;N/A;0;117;8;N/A;N/A;N/A;0;N/A;N/A;N/A;N/A;N/A;N/A
16;1;2;3;04/05/2009;20/05/2009;N/A;N/A;0;117;11;N/A;N/A;N/A;0;N/A;N/A;N/A;N/A;N/A;N/A
16;1;2;3;04/05/2009;20/05/2009;N/A;N/A;0;117;15;0;N/A;N/A;0;N/A;N/A;N/A;N/A;N/A;N/A
16;1;2;3;04/05/2009;20/05/2009;N/A;N/A;0;118;2;N/A;N/A;N/A;0;N/A;N/A;N/A;N/A;N/A;N/A
16;1;2;3;04/05/2009;20/05/2009;N/A;N/A;0;118;5;N/A;N/A;N/A;0;N/A;N/A;N/A;N/A;N/A;N/A
16;1;2;3;04/05/2009;20/05/2009;N/A;N/A;0;118;8;N/A;N/A;N/A;0;N/A;N/A;N/A;N/A;N/A;N/A
16;1;2;3;04/05/2009;20/05/2009;N/A;N/A;0;118;11;N/A;N/A;N/A;0;N/A;N/A;N/A;N/A;N/A;N/A
16;1;2;3;04/05/2009;20/05/2009;N/A;N/A;0;118;15;0;N/A;N/A;0;N/A;N/A;N/A;N/A;N/A;N/A
17;1;1;2;24/04/2009;13/05/2009;N/A;N/A;7;119;2;N/A;N/A;2.1;2;N/A;N/A;N/A;N/A;N/A;N/A
17;1;1;2;24/04/2009;13/05/2009;N/A;N/A;7;119;5;N/A;10.23;5.17;2;N/A;N/A;N/A;N/A;N/A;N/A
17;1;1;2;24/04/2009;13/05/2009;N/A;N/A;7;119;8;N/A;14.41;7.96;2;N/A;N/A;N/A;N/A;N/A;N/A
17;1;1;2;24/04/2009;13/05/2009;N/A;N/A;7;119;11;N/A;15.7;9.72;2;N/A;N/A;N/A;N/A;N/A;N/A
17;1;1;2;24/04/2009;13/05/2009;13.5;0;7;119;15;1;15.81;9.28;2;6;10.15;17.09;6;9.02;16.81
17;1;1;2;24/04/2009;13/05/2009;N/A;N/A;7;120;2;N/A;N/A;2.89;2;N/A;N/A;N/A;N/A;N/A;N/A
17;1;1;2;24/04/2009;13/05/2009;N/A;N/A;7;120;5;N/A;11.68;6.06;2;N/A;N/A;N/A;N/A;N/A;N/A
17;1;1;2;24/04/2009;13/05/2009;N/A;N/A;7;120;8;N/A;15.28;8.82;2;N/A;N/A;N/A;N/A;N/A;N/A
17;1;1;2;24/04/2009;13/05/2009;N/A;N/A;7;120;11;N/A;16.22;10.05;2;N/A;N/A;N/A;N/A;N/A;N/A
17;1;1;2;24/04/2009;13/05/2009;N/A;N/A;7;120;15;1;16.3;9.35;2;N/A;N/A;N/A;N/A;N/A;N/A
17;1;1;2;24/04/2009;13/05/2009;N/A;N/A;7;121;2;N/A;N/A;1.38;2;N/A;N/A;N/A;N/A;N/A;N/A
17;1;1;2;24/04/2009;13/05/2009;N/A;N/A;7;121;5;N/A;8.43;3.79;2;N/A;N/A;N/A;N/A;N/A;N/A
17;1;1;2;24/04/2009;13/05/2009;N/A;N/A;7;121;8;N/A;13.03;6.9;2;N/A;N/A;N/A;N/A;N/A;N/A
17;1;1;2;24/04/2009;13/05/2009;N/A;N/A;7;121;11;N/A;15.01;8.51;2;N/A;N/A;N/A;N/A;N/A;N/A
17;1;1;2;24/04/2009;13/05/2009;N/A;N/A;7;121;15;1;15.61;8.53;2;N/A;N/A;N/A;N/A;N/A;N/A
17;1;1;2;24/04/2009;13/05/2009;N/A;N/A;7;122;2;N/A;N/A;2.44;2;N/A;N/A;N/A;N/A;N/A;N/A
17;1;1;2;24/04/2009;13/05/2009;N/A;N/A;7;122;5;N/A;11.08;5.9;2;N/A;N/A;N/A;N/A;N/A;N/A
17;1;1;2;24/04/2009;13/05/2009;N/A;N/A;7;122;8;N/A;15.24;8.87;2;N/A;N/A;N/A;N/A;N/A;N/A
17;1;1;2;24/04/2009;13/05/2009;N/A;N/A;7;122;11;N/A;15.58;9.43;2;N/A;N/A;N/A;N/A;N/A;N/A
17;1;1;2;24/04/2009;13/05/2009;N/A;N/A;7;122;15;1;15.88;9.11;2;N/A;N/A;N/A;N/A;N/A;N/A
17;1;1;2;24/04/2009;13/05/2009;N/A;N/A;7;123;2;N/A;N/A;2.64;1;N/A;N/A;N/A;N/A;N/A;N/A
17;1;1;2;24/04/2009;13/05/2009;N/A;N/A;7;123;5;N/A;11.08;5.71;1;N/A;N/A;N/A;N/A;N/A;N/A
17;1;1;2;24/04/2009;13/05/2009;N/A;N/A;7;123;8;N/A;15.94;8.99;1;N/A;N/A;N/A;N/A;N/A;N/A
17;1;1;2;24/04/2009;13/05/2009;N/A;N/A;7;123;11;N/A;16.81;10.75;1;N/A;N/A;N/A;N/A;N/A;N/A
17;1;1;2;24/04/2009;13/05/2009;N/A;N/A;7;123;15;1;17.43;10.53;1;N/A;N/A;N/A;N/A;N/A;N/A
17;1;1;2;24/04/2009;13/05/2009;N/A;N/A;7;124;2;N/A;N/A;2.7;2;N/A;N/A;N/A;N/A;N/A;N/A
17;1;1;2;24/04/2009;13/05/2009;N/A;N/A;7;124;5;N/A;11.37;6.38;2;N/A;N/A;N/A;N/A;N/A;N/A
17;1;1;2;24/04/2009;13/05/2009;N/A;N/A;7;124;8;N/A;15.71;9.35;2;N/A;N/A;N/A;N/A;N/A;N/A
17;1;1;2;24/04/2009;13/05/2009;N/A;N/A;7;124;11;N/A;16.66;10.77;2;N/A;N/A;N/A;N/A;N/A;N/A
17;1;1;2;24/04/2009;13/05/2009;N/A;N/A;7;124;15;1;16.73;10.61;2;N/A;N/A;N/A;N/A;N/A;N/A
17;1;1;2;24/04/2009;13/05/2009;N/A;N/A;7;125;2;N/A;N/A;1.99;2;N/A;N/A;N/A;N/A;N/A;N/A
17;1;1;2;24/04/2009;13/05/2009;N/A;N/A;7;125;5;N/A;10.12;5.2;2;N/A;N/A;N/A;N/A;N/A;N/A
17;1;1;2;24/04/2009;13/05/2009;N/A;N/A;7;125;8;N/A;14.47;8.2;2;N/A;N/A;N/A;N/A;N/A;N/A
17;1;1;2;24/04/2009;13/05/2009;N/A;N/A;7;125;11;N/A;15.97;9.72;2;N/A;N/A;N/A;N/A;N/A;N/A
17;1;1;2;24/04/2009;13/05/2009;N/A;N/A;7;125;15;1;16.33;9.66;2;N/A;N/A;N/A;N/A;N/A;N/A
18;1;1;2;23/04/2009;13/05/2009;N/A;N/A;0;126;2;N/A;N/A;N/A;2;N/A;N/A;N/A;N/A;N/A;N/A
18;1;1;2;23/04/2009;13/05/2009;N/A;N/A;0;126;5;N/A;N/A;N/A;2;N/A;N/A;N/A;N/A;N/A;N/A
18;1;1;2;23/04/2009;13/05/2009;N/A;N/A;0;126;8;N/A;N/A;N/A;2;N/A;N/A;N/A;N/A;N/A;N/A
18;1;1;2;23/04/2009;13/05/2009;N/A;N/A;0;126;11;N/A;N/A;N/A;2;N/A;N/A;N/A;N/A;N/A;N/A
18;1;1;2;23/04/2009;13/05/2009;13.5;0;0;126;15;0;N/A;N/A;2;6;11.02;17.45;6;10.17;17.01
18;1;1;2;23/04/2009;13/05/2009;N/A;N/A;0;127;2;N/A;N/A;N/A;1;N/A;N/A;N/A;N/A;N/A;N/A
18;1;1;2;23/04/2009;13/05/2009;N/A;N/A;0;127;5;N/A;N/A;N/A;1;N/A;N/A;N/A;N/A;N/A;N/A
18;1;1;2;23/04/2009;13/05/2009;N/A;N/A;0;127;8;N/A;N/A;N/A;1;N/A;N/A;N/A;N/A;N/A;N/A
18;1;1;2;23/04/2009;13/05/2009;N/A;N/A;0;127;11;N/A;N/A;N/A;1;N/A;N/A;N/A;N/A;N/A;N/A
18;1;1;2;23/04/2009;13/05/2009;N/A;N/A;0;127;15;0;N/A;N/A;1;N/A;N/A;N/A;N/A;N/A;N/A
18;1;1;2;23/04/2009;13/05/2009;N/A;N/A;0;128;2;N/A;N/A;N/A;2;N/A;N/A;N/A;N/A;N/A;N/A
18;1;1;2;23/04/2009;13/05/2009;N/A;N/A;0;128;5;N/A;N/A;N/A;2;N/A;N/A;N/A;N/A;N/A;N/A
18;1;1;2;23/04/2009;13/05/2009;N/A;N/A;0;128;8;N/A;N/A;N/A;2;N/A;N/A;N/A;N/A;N/A;N/A
18;1;1;2;23/04/2009;13/05/2009;N/A;N/A;0;128;11;N/A;N/A;N/A;2;N/A;N/A;N/A;N/A;N/A;N/A
18;1;1;2;23/04/2009;13/05/2009;N/A;N/A;0;128;15;0;N/A;N/A;2;N/A;N/A;N/A;N/A;N/A;N/A
18;1;1;2;23/04/2009;13/05/2009;N/A;N/A;0;129;2;N/A;N/A;N/A;2;N/A;N/A;N/A;N/A;N/A;N/A
18;1;1;2;23/04/2009;13/05/2009;N/A;N/A;0;129;5;N/A;N/A;N/A;2;N/A;N/A;N/A;N/A;N/A;N/A
18;1;1;2;23/04/2009;13/05/2009;N/A;N/A;0;129;8;N/A;N/A;N/A;2;N/A;N/A;N/A;N/A;N/A;N/A
18;1;1;2;23/04/2009;13/05/2009;N/A;N/A;0;129;11;N/A;N/A;N/A;2;N/A;N/A;N/A;N/A;N/A;N/A
18;1;1;2;23/04/2009;13/05/2009;N/A;N/A;0;129;15;0;N/A;N/A;2;N/A;N/A;N/A;N/A;N/A;N/A
18;1;1;2;23/04/2009;13/05/2009;N/A;N/A;0;130;2;N/A;N/A;N/A;2;N/A;N/A;N/A;N/A;N/A;N/A
18;1;1;2;23/04/2009;13/05/2009;N/A;N/A;0;130;5;N/A;N/A;N/A;2;N/A;N/A;N/A;N/A;N/A;N/A
18;1;1;2;23/04/2009;13/05/2009;N/A;N/A;0;130;8;N/A;N/A;N/A;2;N/A;N/A;N/A;N/A;N/A;N/A
18;1;1;2;23/04/2009;13/05/2009;N/A;N/A;0;130;11;N/A;N/A;N/A;2;N/A;N/A;N/A;N/A;N/A;N/A
18;1;1;2;23/04/2009;13/05/2009;N/A;N/A;0;130;15;0;N/A;N/A;2;N/A;N/A;N/A;N/A;N/A;N/A
18;1;1;2;23/04/2009;13/05/2009;N/A;N/A;0;131;2;N/A;N/A;N/A;1;N/A;N/A;N/A;N/A;N/A;N/A
18;1;1;2;23/04/2009;13/05/2009;N/A;N/A;0;131;5;N/A;N/A;N/A;1;N/A;N/A;N/A;N/A;N/A;N/A
18;1;1;2;23/04/2009;13/05/2009;N/A;N/A;0;131;8;N/A;N/A;N/A;1;N/A;N/A;N/A;N/A;N/A;N/A
18;1;1;2;23/04/2009;13/05/2009;N/A;N/A;0;131;11;N/A;N/A;N/A;1;N/A;N/A;N/A;N/A;N/A;N/A
18;1;1;2;23/04/2009;13/05/2009;N/A;N/A;0;131;15;0;N/A;N/A;1;N/A;N/A;N/A;N/A;N/A;N/A
18;1;1;2;23/04/2009;13/05/2009;N/A;N/A;0;132;2;N/A;N/A;N/A;2;N/A;N/A;N/A;N/A;N/A;N/A
18;1;1;2;23/04/2009;13/05/2009;N/A;N/A;0;132;5;N/A;N/A;N/A;2;N/A;N/A;N/A;N/A;N/A;N/A
18;1;1;2;23/04/2009;13/05/2009;N/A;N/A;0;132;8;N/A;N/A;N/A;2;N/A;N/A;N/A;N/A;N/A;N/A
18;1;1;2;23/04/2009;13/05/2009;N/A;N/A;0;132;11;N/A;N/A;N/A;2;N/A;N/A;N/A;N/A;N/A;N/A
18;1;1;2;23/04/2009;13/05/2009;N/A;N/A;0;132;15;0;N/A;N/A;2;N/A;N/A;N/A;N/A;N/A;N/A
18;1;1;2;23/04/2009;13/05/2009;N/A;N/A;0;133;2;N/A;N/A;N/A;2;N/A;N/A;N/A;N/A;N/A;N/A
18;1;1;2;23/04/2009;13/05/2009;N/A;N/A;0;133;5;N/A;N/A;N/A;2;N/A;N/A;N/A;N/A;N/A;N/A
18;1;1;2;23/04/2009;13/05/2009;N/A;N/A;0;133;8;N/A;N/A;N/A;2;N/A;N/A;N/A;N/A;N/A;N/A
18;1;1;2;23/04/2009;13/05/2009;N/A;N/A;0;133;11;N/A;N/A;N/A;2;N/A;N/A;N/A;N/A;N/A;N/A
18;1;1;2;23/04/2009;13/05/2009;N/A;N/A;0;133;15;0;N/A;N/A;2;N/A;N/A;N/A;N/A;N/A;N/A
19;1;2;4;11/04/2009;05/05/2009;N/A;N/A;9;134;2;N/A;N/A;1.93;2;N/A;N/A;N/A;N/A;N/A;N/A
19;1;2;4;11/04/2009;05/05/2009;N/A;N/A;9;134;5;N/A;9.8;3.92;2;N/A;N/A;N/A;N/A;N/A;N/A
19;1;2;4;11/04/2009;05/05/2009;N/A;N/A;9;134;8;N/A;13.77;5.98;2;N/A;N/A;N/A;N/A;N/A;N/A
19;1;2;4;11/04/2009;05/05/2009;N/A;N/A;9;134;11;N/A;16.03;7.02;2;N/A;N/A;N/A;N/A;N/A;N/A
19;1;2;4;11/04/2009;05/05/2009;16;0;9;134;15;1;16.7;8.89;2;6;9.75;16.54;5;9.31;17.7
19;1;2;4;11/04/2009;05/05/2009;N/A;N/A;9;135;2;N/A;N/A;2.1;2;N/A;N/A;N/A;N/A;N/A;N/A
19;1;2;4;11/04/2009;05/05/2009;N/A;N/A;9;135;5;N/A;10.29;4.59;2;N/A;N/A;N/A;N/A;N/A;N/A
19;1;2;4;11/04/2009;05/05/2009;N/A;N/A;9;135;8;N/A;14.5;7.2;2;N/A;N/A;N/A;N/A;N/A;N/A
19;1;2;4;11/04/2009;05/05/2009;N/A;N/A;9;135;11;N/A;16.06;9.13;2;N/A;N/A;N/A;N/A;N/A;N/A
19;1;2;4;11/04/2009;05/05/2009;N/A;N/A;9;135;15;1;16.43;10.33;2;N/A;N/A;N/A;N/A;N/A;N/A
19;1;2;4;11/04/2009;05/05/2009;N/A;N/A;9;136;2;N/A;N/A;1.98;1;N/A;N/A;N/A;N/A;N/A;N/A
19;1;2;4;11/04/2009;05/05/2009;N/A;N/A;9;136;5;N/A;10.2;4.23;1;N/A;N/A;N/A;N/A;N/A;N/A
19;1;2;4;11/04/2009;05/05/2009;N/A;N/A;9;136;8;N/A;14.47;7.21;1;N/A;N/A;N/A;N/A;N/A;N/A
19;1;2;4;11/04/2009;05/05/2009;N/A;N/A;9;136;11;N/A;16.73;8.91;1;N/A;N/A;N/A;N/A;N/A;N/A
19;1;2;4;11/04/2009;05/05/2009;N/A;N/A;9;136;15;1;17.71;10.28;1;N/A;N/A;N/A;N/A;N/A;N/A
19;1;2;4;11/04/2009;05/05/2009;N/A;N/A;9;137;2;N/A;N/A;2.29;2;N/A;N/A;N/A;N/A;N/A;N/A
19;1;2;4;11/04/2009;05/05/2009;N/A;N/A;9;137;5;N/A;10.79;4.88;2;N/A;N/A;N/A;N/A;N/A;N/A
19;1;2;4;11/04/2009;05/05/2009;N/A;N/A;9;137;8;N/A;14.24;6.93;2;N/A;N/A;N/A;N/A;N/A;N/A
19;1;2;4;11/04/2009;05/05/2009;N/A;N/A;9;137;11;N/A;15.85;8.51;2;N/A;N/A;N/A;N/A;N/A;N/A
19;1;2;4;11/04/2009;05/05/2009;N/A;N/A;9;137;15;1;16.27;9.24;2;N/A;N/A;N/A;N/A;N/A;N/A
19;1;2;4;11/04/2009;05/05/2009;N/A;N/A;9;138;2;N/A;N/A;2.2;2;N/A;N/A;N/A;N/A;N/A;N/A
19;1;2;4;11/04/2009;05/05/2009;N/A;N/A;9;138;5;N/A;10.08;4.5;2;N/A;N/A;N/A;N/A;N/A;N/A
19;1;2;4;11/04/2009;05/05/2009;N/A;N/A;9;138;8;N/A;13.77;7.28;2;N/A;N/A;N/A;N/A;N/A;N/A
19;1;2;4;11/04/2009;05/05/2009;N/A;N/A;9;138;11;N/A;15.96;8.56;2;N/A;N/A;N/A;N/A;N/A;N/A
19;1;2;4;11/04/2009;05/05/2009;N/A;N/A;9;138;15;1;16.2;9.62;2;N/A;N/A;N/A;N/A;N/A;N/A
19;1;2;4;11/04/2009;05/05/2009;N/A;N/A;9;139;2;N/A;N/A;2.25;2;N/A;N/A;N/A;N/A;N/A;N/A
19;1;2;4;11/04/2009;05/05/2009;N/A;N/A;9;139;5;N/A;10.5;4.45;2;N/A;N/A;N/A;N/A;N/A;N/A
19;1;2;4;11/04/2009;05/05/2009;N/A;N/A;9;139;8;N/A;14.43;6.76;2;N/A;N/A;N/A;N/A;N/A;N/A
19;1;2;4;11/04/2009;05/05/2009;N/A;N/A;9;139;11;N/A;16.64;8.45;2;N/A;N/A;N/A;N/A;N/A;N/A
19;1;2;4;11/04/2009;05/05/2009;N/A;N/A;9;139;15;1;17.03;9.49;2;N/A;N/A;N/A;N/A;N/A;N/A
19;1;2;4;11/04/2009;05/05/2009;N/A;N/A;9;140;2;N/A;N/A;2.41;1;N/A;N/A;N/A;N/A;N/A;N/A
19;1;2;4;11/04/2009;05/05/2009;N/A;N/A;9;140;5;N/A;10.72;4.84;1;N/A;N/A;N/A;N/A;N/A;N/A
19;1;2;4;11/04/2009;05/05/2009;N/A;N/A;9;140;8;N/A;15;7.65;1;N/A;N/A;N/A;N/A;N/A;N/A
19;1;2;4;11/04/2009;05/05/2009;N/A;N/A;9;140;11;N/A;17.08;9.53;1;N/A;N/A;N/A;N/A;N/A;N/A
19;1;2;4;11/04/2009;05/05/2009;N/A;N/A;9;140;15;1;17.57;10.14;1;N/A;N/A;N/A;N/A;N/A;N/A
19;1;2;4;11/04/2009;05/05/2009;N/A;N/A;9;141;2;N/A;N/A;2.1;1;N/A;N/A;N/A;N/A;N/A;N/A
19;1;2;4;11/04/2009;05/05/2009;N/A;N/A;9;141;5;N/A;10;4.25;1;N/A;N/A;N/A;N/A;N/A;N/A
19;1;2;4;11/04/2009;05/05/2009;N/A;N/A;9;141;8;N/A;14.35;6.64;1;N/A;N/A;N/A;N/A;N/A;N/A
19;1;2;4;11/04/2009;05/05/2009;N/A;N/A;9;141;11;N/A;16.16;7.85;1;N/A;N/A;N/A;N/A;N/A;N/A
19;1;2;4;11/04/2009;05/05/2009;N/A;N/A;9;141;15;1;17.05;9.36;1;N/A;N/A;N/A;N/A;N/A;N/A
19;1;2;4;11/04/2009;05/05/2009;N/A;N/A;9;142;2;N/A;N/A;2.31;1;N/A;N/A;N/A;N/A;N/A;N/A
19;1;2;4;11/04/2009;05/05/2009;N/A;N/A;9;142;5;N/A;10.49;4.88;1;N/A;N/A;N/A;N/A;N/A;N/A
19;1;2;4;11/04/2009;05/05/2009;N/A;N/A;9;142;8;N/A;14.71;7.42;1;N/A;N/A;N/A;N/A;N/A;N/A
19;1;2;4;11/04/2009;05/05/2009;N/A;N/A;9;142;11;N/A;16.96;8.76;1;N/A;N/A;N/A;N/A;N/A;N/A
19;1;2;4;11/04/2009;05/05/2009;N/A;N/A;9;142;15;1;17.6;10.04;1;N/A;N/A;N/A;N/A;N/A;N/A
20;1;2;5;13/04/2009;04/05/2009;N/A;N/A;7;143;2;N/A;N/A;2.07;1;N/A;N/A;N/A;N/A;N/A;N/A
20;1;2;5;13/04/2009;04/05/2009;N/A;N/A;7;143;5;N/A;10.51;5.09;1;N/A;N/A;N/A;N/A;N/A;N/A
20;1;2;5;13/04/2009;04/05/2009;N/A;N/A;7;143;8;N/A;14.29;8.07;1;N/A;N/A;N/A;N/A;N/A;N/A
20;1;2;5;13/04/2009;04/05/2009;N/A;N/A;7;143;11;N/A;16.67;10.04;1;N/A;N/A;N/A;N/A;N/A;N/A
20;1;2;5;13/04/2009;04/05/2009;14.66666667;0;7;143;15;1;17.01;11.03;1;5;10.37;15.79;5;9.6;16.66
20;1;2;5;13/04/2009;04/05/2009;N/A;N/A;7;144;2;N/A;N/A;1.94;2;N/A;N/A;N/A;N/A;N/A;N/A
20;1;2;5;13/04/2009;04/05/2009;N/A;N/A;7;144;5;N/A;10.26;4.54;2;N/A;N/A;N/A;N/A;N/A;N/A
20;1;2;5;13/04/2009;04/05/2009;N/A;N/A;7;144;8;N/A;14.07;7.85;2;N/A;N/A;N/A;N/A;N/A;N/A
20;1;2;5;13/04/2009;04/05/2009;N/A;N/A;7;144;11;N/A;16.02;9.42;2;N/A;N/A;N/A;N/A;N/A;N/A
20;1;2;5;13/04/2009;04/05/2009;N/A;N/A;7;144;15;1;16.13;10.43;2;N/A;N/A;N/A;N/A;N/A;N/A
20;1;2;5;13/04/2009;04/05/2009;N/A;N/A;7;145;2;N/A;N/A;2.08;1;N/A;N/A;N/A;N/A;N/A;N/A
20;1;2;5;13/04/2009;04/05/2009;N/A;N/A;7;145;5;N/A;10.35;4.86;1;N/A;N/A;N/A;N/A;N/A;N/A
20;1;2;5;13/04/2009;04/05/2009;N/A;N/A;7;145;8;N/A;14.6;8.01;1;N/A;N/A;N/A;N/A;N/A;N/A
20;1;2;5;13/04/2009;04/05/2009;N/A;N/A;7;145;11;N/A;16.4;9.62;1;N/A;N/A;N/A;N/A;N/A;N/A
20;1;2;5;13/04/2009;04/05/2009;N/A;N/A;7;145;15;1;16.73;10.55;1;N/A;N/A;N/A;N/A;N/A;N/A
20;1;2;5;13/04/2009;04/05/2009;N/A;N/A;7;146;2;N/A;N/A;1.47;2;N/A;N/A;N/A;N/A;N/A;N/A
20;1;2;5;13/04/2009;04/05/2009;N/A;N/A;7;146;5;N/A;9.16;4.26;2;N/A;N/A;N/A;N/A;N/A;N/A
20;1;2;5;13/04/2009;04/05/2009;N/A;N/A;7;146;8;N/A;13.79;7.43;2;N/A;N/A;N/A;N/A;N/A;N/A
20;1;2;5;13/04/2009;04/05/2009;N/A;N/A;7;146;11;N/A;16.01;9.59;2;N/A;N/A;N/A;N/A;N/A;N/A
20;1;2;5;13/04/2009;04/05/2009;N/A;N/A;7;146;15;1;16.75;10.85;2;N/A;N/A;N/A;N/A;N/A;N/A
20;1;2;5;13/04/2009;04/05/2009;N/A;N/A;7;147;2;N/A;N/A;2.07;2;N/A;N/A;N/A;N/A;N/A;N/A
20;1;2;5;13/04/2009;04/05/2009;N/A;N/A;7;147;5;N/A;10.48;5.08;2;N/A;N/A;N/A;N/A;N/A;N/A
20;1;2;5;13/04/2009;04/05/2009;N/A;N/A;7;147;8;N/A;14.69;8.3;2;N/A;N/A;N/A;N/A;N/A;N/A
20;1;2;5;13/04/2009;04/05/2009;N/A;N/A;7;147;11;N/A;15.87;9.74;2;N/A;N/A;N/A;N/A;N/A;N/A
20;1;2;5;13/04/2009;04/05/2009;N/A;N/A;7;147;15;1;16.36;10.62;2;N/A;N/A;N/A;N/A;N/A;N/A
20;1;2;5;13/04/2009;04/05/2009;N/A;N/A;7;148;2;N/A;N/A;1.59;2;N/A;N/A;N/A;N/A;N/A;N/A
20;1;2;5;13/04/2009;04/05/2009;N/A;N/A;7;148;5;N/A;9.26;3.87;2;N/A;N/A;N/A;N/A;N/A;N/A
20;1;2;5;13/04/2009;04/05/2009;N/A;N/A;7;148;8;N/A;13.06;6.89;2;N/A;N/A;N/A;N/A;N/A;N/A
20;1;2;5;13/04/2009;04/05/2009;N/A;N/A;7;148;11;N/A;15.41;8.84;2;N/A;N/A;N/A;N/A;N/A;N/A
20;1;2;5;13/04/2009;04/05/2009;N/A;N/A;7;148;15;1;16.03;9.82;2;N/A;N/A;N/A;N/A;N/A;N/A
20;1;2;5;13/04/2009;04/05/2009;N/A;N/A;7;149;2;N/A;N/A;1.33;2;N/A;N/A;N/A;N/A;N/A;N/A
20;1;2;5;13/04/2009;04/05/2009;N/A;N/A;7;149;5;N/A;8.14;3.27;2;N/A;N/A;N/A;N/A;N/A;N/A
20;1;2;5;13/04/2009;04/05/2009;N/A;N/A;7;149;8;N/A;12.1;5.78;2;N/A;N/A;N/A;N/A;N/A;N/A
20;1;2;5;13/04/2009;04/05/2009;N/A;N/A;7;149;11;N/A;14.25;7.84;2;N/A;N/A;N/A;N/A;N/A;N/A
20;1;2;5;13/04/2009;04/05/2009;N/A;N/A;7;149;15;1;15.4;9.44;2;N/A;N/A;N/A;N/A;N/A;N/A
21;1;2;5;07/05/2009;25/05/2009;N/A;N/A;0;150;2;N/A;N/A;N/A;0;N/A;N/A;N/A;N/A;N/A;N/A
21;1;2;5;07/05/2009;25/05/2009;N/A;N/A;0;150;5;N/A;N/A;N/A;0;N/A;N/A;N/A;N/A;N/A;N/A
21;1;2;5;07/05/2009;25/05/2009;N/A;N/A;0;150;8;N/A;N/A;N/A;0;N/A;N/A;N/A;N/A;N/A;N/A
21;1;2;5;07/05/2009;25/05/2009;N/A;N/A;0;150;11;N/A;N/A;N/A;0;N/A;N/A;N/A;N/A;N/A;N/A
21;1;2;5;07/05/2009;25/05/2009;12.66666667;1;0;150;15;0;N/A;N/A;0;6;9.25;15.67;N/A;N/A;N/A
21;1;2;5;07/05/2009;25/05/2009;N/A;N/A;0;151;2;N/A;N/A;N/A;0;N/A;N/A;N/A;N/A;N/A;N/A
21;1;2;5;07/05/2009;25/05/2009;N/A;N/A;0;151;5;N/A;N/A;N/A;0;N/A;N/A;N/A;N/A;N/A;N/A
21;1;2;5;07/05/2009;25/05/2009;N/A;N/A;0;151;8;N/A;N/A;N/A;0;N/A;N/A;N/A;N/A;N/A;N/A
21;1;2;5;07/05/2009;25/05/2009;N/A;N/A;0;151;11;N/A;N/A;N/A;0;N/A;N/A;N/A;N/A;N/A;N/A
21;1;2;5;07/05/2009;25/05/2009;N/A;N/A;0;151;15;0;N/A;N/A;0;N/A;N/A;N/A;N/A;N/A;N/A
21;1;2;5;07/05/2009;25/05/2009;N/A;N/A;0;152;2;N/A;N/A;N/A;0;N/A;N/A;N/A;N/A;N/A;N/A
21;1;2;5;07/05/2009;25/05/2009;N/A;N/A;0;152;5;N/A;N/A;N/A;0;N/A;N/A;N/A;N/A;N/A;N/A
21;1;2;5;07/05/2009;25/05/2009;N/A;N/A;0;152;8;N/A;N/A;N/A;0;N/A;N/A;N/A;N/A;N/A;N/A
21;1;2;5;07/05/2009;25/05/2009;N/A;N/A;0;152;11;N/A;N/A;N/A;0;N/A;N/A;N/A;N/A;N/A;N/A
21;1;2;5;07/05/2009;25/05/2009;N/A;N/A;0;152;15;0;N/A;N/A;0;N/A;N/A;N/A;N/A;N/A;N/A
21;1;2;5;07/05/2009;25/05/2009;N/A;N/A;0;153;2;N/A;N/A;N/A;0;N/A;N/A;N/A;N/A;N/A;N/A
21;1;2;5;07/05/2009;25/05/2009;N/A;N/A;0;153;5;N/A;N/A;N/A;0;N/A;N/A;N/A;N/A;N/A;N/A
21;1;2;5;07/05/2009;25/05/2009;N/A;N/A;0;153;8;N/A;N/A;N/A;0;N/A;N/A;N/A;N/A;N/A;N/A
21;1;2;5;07/05/2009;25/05/2009;N/A;N/A;0;153;11;N/A;N/A;N/A;0;N/A;N/A;N/A;N/A;N/A;N/A
21;1;2;5;07/05/2009;25/05/2009;N/A;N/A;0;153;15;0;N/A;N/A;0;N/A;N/A;N/A;N/A;N/A;N/A
21;1;2;5;07/05/2009;25/05/2009;N/A;N/A;0;154;2;N/A;N/A;N/A;0;N/A;N/A;N/A;N/A;N/A;N/A
21;1;2;5;07/05/2009;25/05/2009;N/A;N/A;0;154;5;N/A;N/A;N/A;0;N/A;N/A;N/A;N/A;N/A;N/A
21;1;2;5;07/05/2009;25/05/2009;N/A;N/A;0;154;8;N/A;N/A;N/A;0;N/A;N/A;N/A;N/A;N/A;N/A
21;1;2;5;07/05/2009;25/05/2009;N/A;N/A;0;154;11;N/A;N/A;N/A;0;N/A;N/A;N/A;N/A;N/A;N/A
21;1;2;5;07/05/2009;25/05/2009;N/A;N/A;0;154;15;0;N/A;N/A;0;N/A;N/A;N/A;N/A;N/A;N/A
21;1;2;5;07/05/2009;25/05/2009;N/A;N/A;0;155;2;N/A;N/A;N/A;0;N/A;N/A;N/A;N/A;N/A;N/A
21;1;2;5;07/05/2009;25/05/2009;N/A;N/A;0;155;5;N/A;N/A;N/A;0;N/A;N/A;N/A;N/A;N/A;N/A
21;1;2;5;07/05/2009;25/05/2009;N/A;N/A;0;155;8;N/A;N/A;N/A;0;N/A;N/A;N/A;N/A;N/A;N/A
21;1;2;5;07/05/2009;25/05/2009;N/A;N/A;0;155;11;N/A;N/A;N/A;0;N/A;N/A;N/A;N/A;N/A;N/A
21;1;2;5;07/05/2009;25/05/2009;N/A;N/A;0;155;15;0;N/A;N/A;0;N/A;N/A;N/A;N/A;N/A;N/A
22;1;2;5;08/04/2009;04/05/2009;N/A;N/A;5;156;2;N/A;N/A;2.24;2;N/A;N/A;N/A;N/A;N/A;N/A
22;1;2;5;08/04/2009;04/05/2009;N/A;N/A;5;156;5;N/A;8.41;4.14;2;N/A;N/A;N/A;N/A;N/A;N/A
22;1;2;5;08/04/2009;04/05/2009;N/A;N/A;5;156;8;N/A;12.93;7.62;2;N/A;N/A;N/A;N/A;N/A;N/A
22;1;2;5;08/04/2009;04/05/2009;N/A;N/A;5;156;11;N/A;15.67;10.08;2;N/A;N/A;N/A;N/A;N/A;N/A
22;1;2;5;08/04/2009;04/05/2009;14.66666667;0;5;156;15;1;16.25;10.78;2;6;9.84;16.19;5;9.86;16.4
22;1;2;5;08/04/2009;04/05/2009;N/A;N/A;5;157;2;N/A;N/A;2;1;N/A;N/A;N/A;N/A;N/A;N/A
22;1;2;5;08/04/2009;04/05/2009;N/A;N/A;5;157;5;N/A;8.2;3.61;1;N/A;N/A;N/A;N/A;N/A;N/A
22;1;2;5;08/04/2009;04/05/2009;N/A;N/A;5;157;8;N/A;12.2;7.2;1;N/A;N/A;N/A;N/A;N/A;N/A
22;1;2;5;08/04/2009;04/05/2009;N/A;N/A;5;157;11;N/A;15.35;9.72;1;N/A;N/A;N/A;N/A;N/A;N/A
22;1;2;5;08/04/2009;04/05/2009;N/A;N/A;5;157;15;1;16.52;11.76;1;N/A;N/A;N/A;N/A;N/A;N/A
22;1;2;5;08/04/2009;04/05/2009;N/A;N/A;5;158;2;N/A;N/A;2.42;1;N/A;N/A;N/A;N/A;N/A;N/A
22;1;2;5;08/04/2009;04/05/2009;N/A;N/A;5;158;5;N/A;9.65;4.24;1;N/A;N/A;N/A;N/A;N/A;N/A
22;1;2;5;08/04/2009;04/05/2009;N/A;N/A;5;158;8;N/A;13.34;8.1;1;N/A;N/A;N/A;N/A;N/A;N/A
22;1;2;5;08/04/2009;04/05/2009;N/A;N/A;5;158;11;N/A;16.37;10.38;1;N/A;N/A;N/A;N/A;N/A;N/A
22;1;2;5;08/04/2009;04/05/2009;N/A;N/A;5;158;15;1;17.14;11.27;1;N/A;N/A;N/A;N/A;N/A;N/A
22;1;2;5;08/04/2009;04/05/2009;N/A;N/A;5;159;2;N/A;N/A;1.74;1;N/A;N/A;N/A;N/A;N/A;N/A
22;1;2;5;08/04/2009;04/05/2009;N/A;N/A;5;159;5;N/A;7.62;3.29;1;N/A;N/A;N/A;N/A;N/A;N/A
22;1;2;5;08/04/2009;04/05/2009;N/A;N/A;5;159;8;N/A;11.18;6.41;1;N/A;N/A;N/A;N/A;N/A;N/A
22;1;2;5;08/04/2009;04/05/2009;N/A;N/A;5;159;11;N/A;14.57;8.74;1;N/A;N/A;N/A;N/A;N/A;N/A
22;1;2;5;08/04/2009;04/05/2009;N/A;N/A;5;159;15;1;15.9;11.24;1;N/A;N/A;N/A;N/A;N/A;N/A
22;1;2;5;08/04/2009;04/05/2009;N/A;N/A;5;160;2;N/A;N/A;2.25;1;N/A;N/A;N/A;N/A;N/A;N/A
22;1;2;5;08/04/2009;04/05/2009;N/A;N/A;5;160;5;N/A;9.2;3.87;1;N/A;N/A;N/A;N/A;N/A;N/A
22;1;2;5;08/04/2009;04/05/2009;N/A;N/A;5;160;8;N/A;13.19;7.63;1;N/A;N/A;N/A;N/A;N/A;N/A
22;1;2;5;08/04/2009;04/05/2009;N/A;N/A;5;160;11;N/A;16.33;10.06;1;N/A;N/A;N/A;N/A;N/A;N/A
22;1;2;5;08/04/2009;04/05/2009;N/A;N/A;5;160;15;1;17.54;10.98;1;N/A;N/A;N/A;N/A;N/A;N/A
23;1;2;5;12/04/2009;04/05/2009;N/A;N/A;7;161;2;N/A;N/A;1.83;1;N/A;N/A;N/A;N/A;N/A;N/A
23;1;2;5;12/04/2009;04/05/2009;N/A;N/A;7;161;5;N/A;9.26;4.4;1;N/A;N/A;N/A;N/A;N/A;N/A
23;1;2;5;12/04/2009;04/05/2009;N/A;N/A;7;161;8;N/A;13.74;7.85;1;N/A;N/A;N/A;N/A;N/A;N/A
23;1;2;5;12/04/2009;04/05/2009;N/A;N/A;7;161;11;N/A;16.15;9.52;1;N/A;N/A;N/A;N/A;N/A;N/A
23;1;2;5;12/04/2009;04/05/2009;14.66666667;0;7;161;15;1;16.16;10.18;1;5;10.41;16.04;6;9.99;16.52
23;1;2;5;12/04/2009;04/05/2009;N/A;N/A;7;162;2;N/A;N/A;1.98;2;N/A;N/A;N/A;N/A;N/A;N/A
23;1;2;5;12/04/2009;04/05/2009;N/A;N/A;7;162;5;N/A;9.19;4.37;2;N/A;N/A;N/A;N/A;N/A;N/A
23;1;2;5;12/04/2009;04/05/2009;N/A;N/A;7;162;8;N/A;13.85;7.96;2;N/A;N/A;N/A;N/A;N/A;N/A
23;1;2;5;12/04/2009;04/05/2009;N/A;N/A;7;162;11;N/A;16.4;9.4;2;N/A;N/A;N/A;N/A;N/A;N/A
23;1;2;5;12/04/2009;04/05/2009;N/A;N/A;7;162;15;1;16.7;10.77;2;N/A;N/A;N/A;N/A;N/A;N/A
23;1;2;5;12/04/2009;04/05/2009;N/A;N/A;7;163;2;N/A;N/A;2.05;2;N/A;N/A;N/A;N/A;N/A;N/A
23;1;2;5;12/04/2009;04/05/2009;N/A;N/A;7;163;5;N/A;9.28;4.88;2;N/A;N/A;N/A;N/A;N/A;N/A
23;1;2;5;12/04/2009;04/05/2009;N/A;N/A;7;163;8;N/A;14.02;8.45;2;N/A;N/A;N/A;N/A;N/A;N/A
23;1;2;5;12/04/2009;04/05/2009;N/A;N/A;7;163;11;N/A;15.83;10.07;2;N/A;N/A;N/A;N/A;N/A;N/A
23;1;2;5;12/04/2009;04/05/2009;N/A;N/A;7;163;15;1;16.37;11.15;2;N/A;N/A;N/A;N/A;N/A;N/A
23;1;2;5;12/04/2009;04/05/2009;N/A;N/A;7;164;2;N/A;N/A;1.67;2;N/A;N/A;N/A;N/A;N/A;N/A
23;1;2;5;12/04/2009;04/05/2009;N/A;N/A;7;164;5;N/A;8.43;3.7;2;N/A;N/A;N/A;N/A;N/A;N/A
23;1;2;5;12/04/2009;04/05/2009;N/A;N/A;7;164;8;N/A;13.22;6.38;2;N/A;N/A;N/A;N/A;N/A;N/A
23;1;2;5;12/04/2009;04/05/2009;N/A;N/A;7;164;11;N/A;16.18;8.31;2;N/A;N/A;N/A;N/A;N/A;N/A
23;1;2;5;12/04/2009;04/05/2009;N/A;N/A;7;164;15;1;16.9;9.99;2;N/A;N/A;N/A;N/A;N/A;N/A
23;1;2;5;12/04/2009;04/05/2009;N/A;N/A;7;165;2;N/A;N/A;1.82;1;N/A;N/A;N/A;N/A;N/A;N/A
23;1;2;5;12/04/2009;04/05/2009;N/A;N/A;7;165;5;N/A;9.07;4.17;1;N/A;N/A;N/A;N/A;N/A;N/A
23;1;2;5;12/04/2009;04/05/2009;N/A;N/A;7;165;8;N/A;13.46;7.57;1;N/A;N/A;N/A;N/A;N/A;N/A
23;1;2;5;12/04/2009;04/05/2009;N/A;N/A;7;165;11;N/A;16.17;9.98;1;N/A;N/A;N/A;N/A;N/A;N/A
23;1;2;5;12/04/2009;04/05/2009;N/A;N/A;7;165;15;1;16.89;10.85;1;N/A;N/A;N/A;N/A;N/A;N/A
23;1;2;5;12/04/2009;04/05/2009;N/A;N/A;7;166;2;N/A;N/A;1.97;2;N/A;N/A;N/A;N/A;N/A;N/A
23;1;2;5;12/04/2009;04/05/2009;N/A;N/A;7;166;5;N/A;9.33;4.21;2;N/A;N/A;N/A;N/A;N/A;N/A
23;1;2;5;12/04/2009;04/05/2009;N/A;N/A;7;166;8;N/A;13.83;8.08;2;N/A;N/A;N/A;N/A;N/A;N/A
23;1;2;5;12/04/2009;04/05/2009;N/A;N/A;7;166;11;N/A;15.97;9.7;2;N/A;N/A;N/A;N/A;N/A;N/A
23;1;2;5;12/04/2009;04/05/2009;N/A;N/A;7;166;15;1;16.56;10.6;2;N/A;N/A;N/A;N/A;N/A;N/A
23;1;2;5;12/04/2009;04/05/2009;N/A;N/A;7;167;2;N/A;N/A;1.59;2;N/A;N/A;N/A;N/A;N/A;N/A
23;1;2;5;12/04/2009;04/05/2009;N/A;N/A;7;167;5;N/A;8.26;3.73;2;N/A;N/A;N/A;N/A;N/A;N/A
23;1;2;5;12/04/2009;04/05/2009;N/A;N/A;7;167;8;N/A;12.8;6.88;2;N/A;N/A;N/A;N/A;N/A;N/A
23;1;2;5;12/04/2009;04/05/2009;N/A;N/A;7;167;11;N/A;15.94;8.53;2;N/A;N/A;N/A;N/A;N/A;N/A
23;1;2;5;12/04/2009;04/05/2009;N/A;N/A;7;167;15;1;15.96;9.76;2;N/A;N/A;N/A;N/A;N/A;N/A
24;1;1;0;20/05/2009;06/06/2009;N/A;N/A;2;168;2;N/A;N/A;N/A;0;N/A;N/A;N/A;N/A;N/A;N/A
24;1;1;0;20/05/2009;06/06/2009;N/A;N/A;2;168;5;N/A;N/A;N/A;0;N/A;N/A;N/A;N/A;N/A;N/A
24;1;1;0;20/05/2009;06/06/2009;N/A;N/A;2;168;8;N/A;N/A;N/A;0;N/A;N/A;N/A;N/A;N/A;N/A
24;1;1;0;20/05/2009;06/06/2009;N/A;N/A;2;168;11;N/A;N/A;N/A;0;N/A;N/A;N/A;N/A;N/A;N/A
24;1;1;0;20/05/2009;06/06/2009;13.66666667;1;2;168;15;0;N/A;N/A;0;6;9.9;15.56;6;9.87;16.66
24;1;1;0;20/05/2009;06/06/2009;N/A;N/A;2;169;2;N/A;N/A;N/A;0;N/A;N/A;N/A;N/A;N/A;N/A
24;1;1;0;20/05/2009;06/06/2009;N/A;N/A;2;169;5;N/A;N/A;N/A;0;N/A;N/A;N/A;N/A;N/A;N/A
24;1;1;0;20/05/2009;06/06/2009;N/A;N/A;2;169;8;N/A;N/A;N/A;0;N/A;N/A;N/A;N/A;N/A;N/A
24;1;1;0;20/05/2009;06/06/2009;N/A;N/A;2;169;11;N/A;N/A;N/A;0;N/A;N/A;N/A;N/A;N/A;N/A
24;1;1;0;20/05/2009;06/06/2009;N/A;N/A;2;169;15;0;N/A;N/A;0;N/A;N/A;N/A;N/A;N/A;N/A
24;1;1;0;20/05/2009;06/06/2009;N/A;N/A;2;170;2;N/A;N/A;2.41;2;N/A;N/A;N/A;N/A;N/A;N/A
24;1;1;0;20/05/2009;06/06/2009;N/A;N/A;2;170;5;N/A;9.66;4.25;2;N/A;N/A;N/A;N/A;N/A;N/A
24;1;1;0;20/05/2009;06/06/2009;N/A;N/A;2;170;8;N/A;12.71;6.31;2;N/A;N/A;N/A;N/A;N/A;N/A
24;1;1;0;20/05/2009;06/06/2009;N/A;N/A;2;170;11;N/A;14.96;8.32;2;N/A;N/A;N/A;N/A;N/A;N/A
24;1;1;0;20/05/2009;06/06/2009;13.66666667;1;2;170;15;1;15.29;7.29;2;N/A;N/A;N/A;N/A;N/A;N/A
24;1;1;0;20/05/2009;06/06/2009;N/A;N/A;2;171;2;N/A;N/A;2.62;2;N/A;N/A;N/A;N/A;N/A;N/A
24;1;1;0;20/05/2009;06/06/2009;N/A;N/A;2;171;5;N/A;10.38;4.76;2;N/A;N/A;N/A;N/A;N/A;N/A
24;1;1;0;20/05/2009;06/06/2009;N/A;N/A;2;171;8;N/A;13.17;6.65;2;N/A;N/A;N/A;N/A;N/A;N/A
24;1;1;0;20/05/2009;06/06/2009;N/A;N/A;2;171;11;N/A;14.83;8.18;2;N/A;N/A;N/A;N/A;N/A;N/A
24;1;1;0;20/05/2009;06/06/2009;N/A;N/A;2;171;15;1;15.28;8;2;N/A;N/A;N/A;N/A;N/A;N/A
25;1;2;3;21/04/2009;12/05/2009;N/A;N/A;3;172;2;N/A;N/A;N/A;0;N/A;N/A;N/A;N/A;N/A;N/A
25;1;2;3;21/04/2009;12/05/2009;N/A;N/A;3;172;5;N/A;N/A;N/A;0;N/A;N/A;N/A;N/A;N/A;N/A
25;1;2;3;21/04/2009;12/05/2009;N/A;N/A;3;172;8;N/A;N/A;N/A;0;N/A;N/A;N/A;N/A;N/A;N/A
25;1;2;3;21/04/2009;12/05/2009;N/A;N/A;3;172;11;N/A;N/A;N/A;0;N/A;N/A;N/A;N/A;N/A;N/A
25;1;2;3;21/04/2009;12/05/2009;13.83333333;0;3;172;15;0;N/A;N/A;0;5;10.49;16.8;5;9.8;17.06
25;1;2;3;21/04/2009;12/05/2009;N/A;N/A;3;173;2;N/A;N/A;N/A;0;N/A;N/A;N/A;N/A;N/A;N/A
25;1;2;3;21/04/2009;12/05/2009;N/A;N/A;3;173;5;N/A;N/A;N/A;0;N/A;N/A;N/A;N/A;N/A;N/A
25;1;2;3;21/04/2009;12/05/2009;N/A;N/A;3;173;8;N/A;N/A;N/A;0;N/A;N/A;N/A;N/A;N/A;N/A
25;1;2;3;21/04/2009;12/05/2009;N/A;N/A;3;173;11;N/A;N/A;N/A;0;N/A;N/A;N/A;N/A;N/A;N/A
25;1;2;3;21/04/2009;12/05/2009;N/A;N/A;3;173;15;0;N/A;N/A;0;N/A;N/A;N/A;N/A;N/A;N/A
25;1;2;3;21/04/2009;12/05/2009;N/A;N/A;3;174;2;N/A;N/A;N/A;0;N/A;N/A;N/A;N/A;N/A;N/A
25;1;2;3;21/04/2009;12/05/2009;N/A;N/A;3;174;5;N/A;N/A;N/A;0;N/A;N/A;N/A;N/A;N/A;N/A
25;1;2;3;21/04/2009;12/05/2009;N/A;N/A;3;174;8;N/A;N/A;N/A;0;N/A;N/A;N/A;N/A;N/A;N/A
25;1;2;3;21/04/2009;12/05/2009;N/A;N/A;3;174;11;N/A;N/A;N/A;0;N/A;N/A;N/A;N/A;N/A;N/A
25;1;2;3;21/04/2009;12/05/2009;N/A;N/A;3;174;15;0;N/A;N/A;0;N/A;N/A;N/A;N/A;N/A;N/A
25;1;2;3;21/04/2009;12/05/2009;N/A;N/A;3;175;2;N/A;N/A;N/A;0;N/A;N/A;N/A;N/A;N/A;N/A
25;1;2;3;21/04/2009;12/05/2009;N/A;N/A;3;175;5;N/A;N/A;N/A;0;N/A;N/A;N/A;N/A;N/A;N/A
25;1;2;3;21/04/2009;12/05/2009;N/A;N/A;3;175;8;N/A;N/A;N/A;0;N/A;N/A;N/A;N/A;N/A;N/A
25;1;2;3;21/04/2009;12/05/2009;N/A;N/A;3;175;11;N/A;N/A;N/A;0;N/A;N/A;N/A;N/A;N/A;N/A
25;1;2;3;21/04/2009;12/05/2009;N/A;N/A;3;175;15;0;N/A;N/A;0;N/A;N/A;N/A;N/A;N/A;N/A
25;1;2;3;21/04/2009;12/05/2009;N/A;N/A;3;176;2;N/A;N/A;N/A;0;N/A;N/A;N/A;N/A;N/A;N/A
25;1;2;3;21/04/2009;12/05/2009;N/A;N/A;3;176;5;N/A;N/A;N/A;0;N/A;N/A;N/A;N/A;N/A;N/A
25;1;2;3;21/04/2009;12/05/2009;N/A;N/A;3;176;8;N/A;N/A;N/A;0;N/A;N/A;N/A;N/A;N/A;N/A
25;1;2;3;21/04/2009;12/05/2009;N/A;N/A;3;176;11;N/A;N/A;N/A;0;N/A;N/A;N/A;N/A;N/A;N/A
25;1;2;3;21/04/2009;12/05/2009;N/A;N/A;3;176;15;0;N/A;N/A;0;N/A;N/A;N/A;N/A;N/A;N/A
25;1;2;3;21/04/2009;12/05/2009;N/A;N/A;3;177;2;N/A;N/A;1.41;1;N/A;N/A;N/A;N/A;N/A;N/A
25;1;2;3;21/04/2009;12/05/2009;N/A;N/A;3;177;5;N/A;9.12;3.86;1;N/A;N/A;N/A;N/A;N/A;N/A
25;1;2;3;21/04/2009;12/05/2009;N/A;N/A;3;177;8;N/A;12.72;5.59;1;N/A;N/A;N/A;N/A;N/A;N/A
25;1;2;3;21/04/2009;12/05/2009;N/A;N/A;3;177;11;N/A;14.73;8.94;1;N/A;N/A;N/A;N/A;N/A;N/A
25;1;2;3;21/04/2009;12/05/2009;13.83333333;0;3;177;15;1;15.86;10.32;1;N/A;N/A;N/A;N/A;N/A;N/A
25;1;2;3;21/04/2009;12/05/2009;N/A;N/A;3;178;2;N/A;N/A;1.91;1;N/A;N/A;N/A;N/A;N/A;N/A
25;1;2;3;21/04/2009;12/05/2009;N/A;N/A;3;178;5;N/A;10.58;5.34;1;N/A;N/A;N/A;N/A;N/A;N/A
25;1;2;3;21/04/2009;12/05/2009;N/A;N/A;3;178;8;N/A;13.97;7.8;1;N/A;N/A;N/A;N/A;N/A;N/A
25;1;2;3;21/04/2009;12/05/2009;N/A;N/A;3;178;11;N/A;16.41;10.68;1;N/A;N/A;N/A;N/A;N/A;N/A
25;1;2;3;21/04/2009;12/05/2009;N/A;N/A;3;178;15;1;16.63;10.45;1;N/A;N/A;N/A;N/A;N/A;N/A
25;1;2;3;21/04/2009;12/05/2009;N/A;N/A;3;179;2;N/A;N/A;1.47;1;N/A;N/A;N/A;N/A;N/A;N/A
25;1;2;3;21/04/2009;12/05/2009;N/A;N/A;3;179;5;N/A;9.5;4.45;1;N/A;N/A;N/A;N/A;N/A;N/A
25;1;2;3;21/04/2009;12/05/2009;N/A;N/A;3;179;8;N/A;13.46;6.5;1;N/A;N/A;N/A;N/A;N/A;N/A
25;1;2;3;21/04/2009;12/05/2009;N/A;N/A;3;179;11;N/A;15.52;9.86;1;N/A;N/A;N/A;N/A;N/A;N/A
25;1;2;3;21/04/2009;12/05/2009;N/A;N/A;3;179;15;1;16.27;9.88;1;N/A;N/A;N/A;N/A;N/A;N/A
26;1;2;3;22/04/2009;12/05/2009;N/A;N/A;0;180;2;N/A;N/A;N/A;0;N/A;N/A;N/A;N/A;N/A;N/A
26;1;2;3;22/04/2009;12/05/2009;N/A;N/A;0;180;5;N/A;N/A;N/A;0;N/A;N/A;N/A;N/A;N/A;N/A
26;1;2;3;22/04/2009;12/05/2009;N/A;N/A;0;180;8;N/A;N/A;N/A;0;N/A;N/A;N/A;N/A;N/A;N/A
26;1;2;3;22/04/2009;12/05/2009;N/A;N/A;0;180;11;N/A;N/A;N/A;0;N/A;N/A;N/A;N/A;N/A;N/A
26;1;2;3;22/04/2009;12/05/2009;13.83333333;0;0;180;15;0;N/A;N/A;0;5;9.83;16.7;N/A;N/A;N/A
26;1;2;3;22/04/2009;12/05/2009;N/A;N/A;0;181;2;N/A;N/A;N/A;0;N/A;N/A;N/A;N/A;N/A;N/A
26;1;2;3;22/04/2009;12/05/2009;N/A;N/A;0;181;5;N/A;N/A;N/A;0;N/A;N/A;N/A;N/A;N/A;N/A
26;1;2;3;22/04/2009;12/05/2009;N/A;N/A;0;181;8;N/A;N/A;N/A;0;N/A;N/A;N/A;N/A;N/A;N/A
26;1;2;3;22/04/2009;12/05/2009;N/A;N/A;0;181;11;N/A;N/A;N/A;0;N/A;N/A;N/A;N/A;N/A;N/A
26;1;2;3;22/04/2009;12/05/2009;N/A;N/A;0;181;15;0;N/A;N/A;0;N/A;N/A;N/A;N/A;N/A;N/A
26;1;2;3;22/04/2009;12/05/2009;N/A;N/A;0;182;2;N/A;N/A;N/A;0;N/A;N/A;N/A;N/A;N/A;N/A
26;1;2;3;22/04/2009;12/05/2009;N/A;N/A;0;182;5;N/A;N/A;N/A;0;N/A;N/A;N/A;N/A;N/A;N/A
26;1;2;3;22/04/2009;12/05/2009;N/A;N/A;0;182;8;N/A;N/A;N/A;0;N/A;N/A;N/A;N/A;N/A;N/A
26;1;2;3;22/04/2009;12/05/2009;N/A;N/A;0;182;11;N/A;N/A;N/A;0;N/A;N/A;N/A;N/A;N/A;N/A
26;1;2;3;22/04/2009;12/05/2009;N/A;N/A;0;182;15;0;N/A;N/A;0;N/A;N/A;N/A;N/A;N/A;N/A
26;1;2;3;22/04/2009;12/05/2009;N/A;N/A;0;183;2;N/A;N/A;N/A;0;N/A;N/A;N/A;N/A;N/A;N/A
26;1;2;3;22/04/2009;12/05/2009;N/A;N/A;0;183;5;N/A;N/A;N/A;0;N/A;N/A;N/A;N/A;N/A;N/A
26;1;2;3;22/04/2009;12/05/2009;N/A;N/A;0;183;8;N/A;N/A;N/A;0;N/A;N/A;N/A;N/A;N/A;N/A
26;1;2;3;22/04/2009;12/05/2009;N/A;N/A;0;183;11;N/A;N/A;N/A;0;N/A;N/A;N/A;N/A;N/A;N/A
26;1;2;3;22/04/2009;12/05/2009;N/A;N/A;0;183;15;0;N/A;N/A;0;N/A;N/A;N/A;N/A;N/A;N/A
26;1;2;3;22/04/2009;12/05/2009;N/A;N/A;0;184;2;N/A;N/A;N/A;0;N/A;N/A;N/A;N/A;N/A;N/A
26;1;2;3;22/04/2009;12/05/2009;N/A;N/A;0;184;5;N/A;N/A;N/A;0;N/A;N/A;N/A;N/A;N/A;N/A
26;1;2;3;22/04/2009;12/05/2009;N/A;N/A;0;184;8;N/A;N/A;N/A;0;N/A;N/A;N/A;N/A;N/A;N/A
26;1;2;3;22/04/2009;12/05/2009;N/A;N/A;0;184;11;N/A;N/A;N/A;0;N/A;N/A;N/A;N/A;N/A;N/A
26;1;2;3;22/04/2009;12/05/2009;N/A;N/A;0;184;15;0;N/A;N/A;0;N/A;N/A;N/A;N/A;N/A;N/A
26;1;2;3;22/04/2009;12/05/2009;N/A;N/A;0;185;2;N/A;N/A;N/A;2;N/A;N/A;N/A;N/A;N/A;N/A
26;1;2;3;22/04/2009;12/05/2009;N/A;N/A;0;185;5;N/A;N/A;N/A;2;N/A;N/A;N/A;N/A;N/A;N/A
26;1;2;3;22/04/2009;12/05/2009;N/A;N/A;0;185;8;N/A;N/A;N/A;2;N/A;N/A;N/A;N/A;N/A;N/A
26;1;2;3;22/04/2009;12/05/2009;N/A;N/A;0;185;11;N/A;N/A;N/A;2;N/A;N/A;N/A;N/A;N/A;N/A
26;1;2;3;22/04/2009;12/05/2009;N/A;N/A;0;185;15;0;N/A;N/A;2;N/A;N/A;N/A;N/A;N/A;N/A
26;1;2;3;22/04/2009;12/05/2009;N/A;N/A;0;186;2;N/A;N/A;N/A;2;N/A;N/A;N/A;N/A;N/A;N/A
26;1;2;3;22/04/2009;12/05/2009;N/A;N/A;0;186;5;N/A;N/A;N/A;2;N/A;N/A;N/A;N/A;N/A;N/A
26;1;2;3;22/04/2009;12/05/2009;N/A;N/A;0;186;8;N/A;N/A;N/A;2;N/A;N/A;N/A;N/A;N/A;N/A
26;1;2;3;22/04/2009;12/05/2009;N/A;N/A;0;186;11;N/A;N/A;N/A;2;N/A;N/A;N/A;N/A;N/A;N/A
26;1;2;3;22/04/2009;12/05/2009;N/A;N/A;0;186;15;0;N/A;N/A;2;N/A;N/A;N/A;N/A;N/A;N/A
27;1;1;1;06/05/2009;22/05/2009;N/A;N/A;0;187;2;N/A;N/A;N/A;0;N/A;N/A;N/A;N/A;N/A;N/A
27;1;1;1;06/05/2009;22/05/2009;N/A;N/A;0;187;5;N/A;N/A;N/A;0;N/A;N/A;N/A;N/A;N/A;N/A
27;1;1;1;06/05/2009;22/05/2009;N/A;N/A;0;187;8;N/A;N/A;N/A;0;N/A;N/A;N/A;N/A;N/A;N/A
27;1;1;1;06/05/2009;22/05/2009;N/A;N/A;0;187;11;N/A;N/A;N/A;0;N/A;N/A;N/A;N/A;N/A;N/A
27;1;1;1;06/05/2009;22/05/2009;15.33333333;1;0;187;15;0;N/A;N/A;0;5;10.06;16.15;N/A;N/A;N/A
27;1;1;1;06/05/2009;22/05/2009;N/A;N/A;0;188;2;N/A;N/A;N/A;0;N/A;N/A;N/A;N/A;N/A;N/A
27;1;1;1;06/05/2009;22/05/2009;N/A;N/A;0;188;5;N/A;N/A;N/A;0;N/A;N/A;N/A;N/A;N/A;N/A
27;1;1;1;06/05/2009;22/05/2009;N/A;N/A;0;188;8;N/A;N/A;N/A;0;N/A;N/A;N/A;N/A;N/A;N/A
27;1;1;1;06/05/2009;22/05/2009;N/A;N/A;0;188;11;N/A;N/A;N/A;0;N/A;N/A;N/A;N/A;N/A;N/A
27;1;1;1;06/05/2009;22/05/2009;N/A;N/A;0;188;15;0;N/A;N/A;0;N/A;N/A;N/A;N/A;N/A;N/A
27;1;1;1;06/05/2009;22/05/2009;N/A;N/A;0;189;2;N/A;N/A;N/A;0;N/A;N/A;N/A;N/A;N/A;N/A
27;1;1;1;06/05/2009;22/05/2009;N/A;N/A;0;189;5;N/A;N/A;N/A;0;N/A;N/A;N/A;N/A;N/A;N/A
27;1;1;1;06/05/2009;22/05/2009;N/A;N/A;0;189;8;N/A;N/A;N/A;0;N/A;N/A;N/A;N/A;N/A;N/A
27;1;1;1;06/05/2009;22/05/2009;N/A;N/A;0;189;11;N/A;N/A;N/A;0;N/A;N/A;N/A;N/A;N/A;N/A
27;1;1;1;06/05/2009;22/05/2009;N/A;N/A;0;189;15;0;N/A;N/A;0;N/A;N/A;N/A;N/A;N/A;N/A
27;1;1;1;06/05/2009;22/05/2009;N/A;N/A;0;190;2;N/A;N/A;N/A;0;N/A;N/A;N/A;N/A;N/A;N/A
27;1;1;1;06/05/2009;22/05/2009;N/A;N/A;0;190;5;N/A;N/A;N/A;0;N/A;N/A;N/A;N/A;N/A;N/A
27;1;1;1;06/05/2009;22/05/2009;N/A;N/A;0;190;8;N/A;N/A;N/A;0;N/A;N/A;N/A;N/A;N/A;N/A
27;1;1;1;06/05/2009;22/05/2009;N/A;N/A;0;190;11;N/A;N/A;N/A;0;N/A;N/A;N/A;N/A;N/A;N/A
27;1;1;1;06/05/2009;22/05/2009;N/A;N/A;0;190;15;0;N/A;N/A;0;N/A;N/A;N/A;N/A;N/A;N/A
27;1;1;1;06/05/2009;22/05/2009;N/A;N/A;0;191;2;N/A;N/A;N/A;0;N/A;N/A;N/A;N/A;N/A;N/A
27;1;1;1;06/05/2009;22/05/2009;N/A;N/A;0;191;5;N/A;N/A;N/A;0;N/A;N/A;N/A;N/A;N/A;N/A
27;1;1;1;06/05/2009;22/05/2009;N/A;N/A;0;191;8;N/A;N/A;N/A;0;N/A;N/A;N/A;N/A;N/A;N/A
27;1;1;1;06/05/2009;22/05/2009;N/A;N/A;0;191;11;N/A;N/A;N/A;0;N/A;N/A;N/A;N/A;N/A;N/A
27;1;1;1;06/05/2009;22/05/2009;N/A;N/A;0;191;15;0;N/A;N/A;0;N/A;N/A;N/A;N/A;N/A;N/A
28;1;2;4;26/04/2009;19/05/2009;N/A;N/A;0;192;2;N/A;N/A;N/A;0;N/A;N/A;N/A;N/A;N/A;N/A
28;1;2;4;26/04/2009;19/05/2009;N/A;N/A;0;192;5;N/A;N/A;N/A;0;N/A;N/A;N/A;N/A;N/A;N/A
28;1;2;4;26/04/2009;19/05/2009;N/A;N/A;0;192;8;N/A;N/A;N/A;0;N/A;N/A;N/A;N/A;N/A;N/A
28;1;2;4;26/04/2009;19/05/2009;N/A;N/A;0;192;11;N/A;N/A;N/A;0;N/A;N/A;N/A;N/A;N/A;N/A
28;1;2;4;26/04/2009;19/05/2009;17.16666667;0;0;192;15;0;N/A;N/A;0;N/A;N/A;N/A;N/A;N/A;N/A
28;1;2;4;26/04/2009;19/05/2009;N/A;N/A;0;193;2;N/A;N/A;N/A;0;N/A;N/A;N/A;N/A;N/A;N/A
28;1;2;4;26/04/2009;19/05/2009;N/A;N/A;0;193;5;N/A;N/A;N/A;0;N/A;N/A;N/A;N/A;N/A;N/A
28;1;2;4;26/04/2009;19/05/2009;N/A;N/A;0;193;8;N/A;N/A;N/A;0;N/A;N/A;N/A;N/A;N/A;N/A
28;1;2;4;26/04/2009;19/05/2009;N/A;N/A;0;193;11;N/A;N/A;N/A;0;N/A;N/A;N/A;N/A;N/A;N/A
28;1;2;4;26/04/2009;19/05/2009;N/A;N/A;0;193;15;0;N/A;N/A;0;N/A;N/A;N/A;N/A;N/A;N/A
28;1;2;4;26/04/2009;19/05/2009;N/A;N/A;0;194;2;N/A;N/A;N/A;1;N/A;N/A;N/A;N/A;N/A;N/A
28;1;2;4;26/04/2009;19/05/2009;N/A;N/A;0;194;5;N/A;N/A;N/A;1;N/A;N/A;N/A;N/A;N/A;N/A
28;1;2;4;26/04/2009;19/05/2009;N/A;N/A;0;194;8;N/A;N/A;N/A;1;N/A;N/A;N/A;N/A;N/A;N/A
28;1;2;4;26/04/2009;19/05/2009;N/A;N/A;0;194;11;N/A;N/A;N/A;1;N/A;N/A;N/A;N/A;N/A;N/A
28;1;2;4;26/04/2009;19/05/2009;N/A;N/A;0;194;15;0;N/A;N/A;1;N/A;N/A;N/A;N/A;N/A;N/A
28;1;2;4;26/04/2009;19/05/2009;N/A;N/A;0;195;2;N/A;N/A;N/A;2;N/A;N/A;N/A;N/A;N/A;N/A
28;1;2;4;26/04/2009;19/05/2009;N/A;N/A;0;195;5;N/A;N/A;N/A;2;N/A;N/A;N/A;N/A;N/A;N/A
28;1;2;4;26/04/2009;19/05/2009;N/A;N/A;0;195;8;N/A;N/A;N/A;2;N/A;N/A;N/A;N/A;N/A;N/A
28;1;2;4;26/04/2009;19/05/2009;N/A;N/A;0;195;11;N/A;N/A;N/A;2;N/A;N/A;N/A;N/A;N/A;N/A
28;1;2;4;26/04/2009;19/05/2009;N/A;N/A;0;195;15;0;N/A;N/A;2;N/A;N/A;N/A;N/A;N/A;N/A
29;1;2;4;27/04/2009;11/05/2009;N/A;N/A;1;196;2;N/A;N/A;2.55;2;N/A;N/A;N/A;N/A;N/A;N/A
29;1;2;4;27/04/2009;11/05/2009;N/A;N/A;1;196;5;N/A;10.16;5.8;2;N/A;N/A;N/A;N/A;N/A;N/A
29;1;2;4;27/04/2009;11/05/2009;N/A;N/A;1;196;8;N/A;13.68;8.62;2;N/A;N/A;N/A;N/A;N/A;N/A
29;1;2;4;27/04/2009;11/05/2009;N/A;N/A;1;196;11;N/A;15.4;10.5;2;N/A;N/A;N/A;N/A;N/A;N/A
29;1;2;4;27/04/2009;11/05/2009;12.83333333;1;1;196;15;1;15.4;10.56;2;6;10.8;16.3;N/A;N/A;N/A
30;1;2;5;27/04/2009;18/05/2009;N/A;N/A;0;197;2;N/A;N/A;N/A;0;N/A;N/A;N/A;N/A;N/A;N/A
30;1;2;5;27/04/2009;18/05/2009;N/A;N/A;0;197;5;N/A;N/A;N/A;0;N/A;N/A;N/A;N/A;N/A;N/A
30;1;2;5;27/04/2009;18/05/2009;N/A;N/A;0;197;8;N/A;N/A;N/A;0;N/A;N/A;N/A;N/A;N/A;N/A
30;1;2;5;27/04/2009;18/05/2009;N/A;N/A;0;197;11;N/A;N/A;N/A;0;N/A;N/A;N/A;N/A;N/A;N/A
30;1;2;5;27/04/2009;18/05/2009;15;0;0;197;15;0;N/A;N/A;0;5;10.3;16.19;5;9.34;15.72
30;1;2;5;27/04/2009;18/05/2009;N/A;N/A;0;198;2;N/A;N/A;N/A;0;N/A;N/A;N/A;N/A;N/A;N/A
30;1;2;5;27/04/2009;18/05/2009;N/A;N/A;0;198;5;N/A;N/A;N/A;0;N/A;N/A;N/A;N/A;N/A;N/A
30;1;2;5;27/04/2009;18/05/2009;N/A;N/A;0;198;8;N/A;N/A;N/A;0;N/A;N/A;N/A;N/A;N/A;N/A
30;1;2;5;27/04/2009;18/05/2009;N/A;N/A;0;198;11;N/A;N/A;N/A;0;N/A;N/A;N/A;N/A;N/A;N/A
30;1;2;5;27/04/2009;18/05/2009;N/A;N/A;0;198;15;0;N/A;N/A;0;N/A;N/A;N/A;N/A;N/A;N/A
31;2;2;5;12/04/2009;04/05/2009;N/A;N/A;0;199;2;N/A;N/A;N/A;0;N/A;N/A;N/A;N/A;N/A;N/A
31;2;2;5;12/04/2009;04/05/2009;N/A;N/A;0;199;5;N/A;N/A;N/A;0;N/A;N/A;N/A;N/A;N/A;N/A
31;2;2;5;12/04/2009;04/05/2009;N/A;N/A;0;199;8;N/A;N/A;N/A;0;N/A;N/A;N/A;N/A;N/A;N/A
31;2;2;5;12/04/2009;04/05/2009;N/A;N/A;0;199;11;N/A;N/A;N/A;0;N/A;N/A;N/A;N/A;N/A;N/A
31;2;2;5;12/04/2009;04/05/2009;14.66666667;0;0;199;15;0;N/A;N/A;0;N/A;N/A;N/A;N/A;N/A;N/A
31;2;2;5;12/04/2009;04/05/2009;N/A;N/A;0;200;2;N/A;N/A;N/A;0;N/A;N/A;N/A;N/A;N/A;N/A
31;2;2;5;12/04/2009;04/05/2009;N/A;N/A;0;200;5;N/A;N/A;N/A;0;N/A;N/A;N/A;N/A;N/A;N/A
31;2;2;5;12/04/2009;04/05/2009;N/A;N/A;0;200;8;N/A;N/A;N/A;0;N/A;N/A;N/A;N/A;N/A;N/A
31;2;2;5;12/04/2009;04/05/2009;N/A;N/A;0;200;11;N/A;N/A;N/A;0;N/A;N/A;N/A;N/A;N/A;N/A
31;2;2;5;12/04/2009;04/05/2009;N/A;N/A;0;200;15;0;N/A;N/A;0;N/A;N/A;N/A;N/A;N/A;N/A
31;2;2;5;12/04/2009;04/05/2009;N/A;N/A;0;201;2;N/A;N/A;N/A;0;N/A;N/A;N/A;N/A;N/A;N/A
31;2;2;5;12/04/2009;04/05/2009;N/A;N/A;0;201;5;N/A;N/A;N/A;0;N/A;N/A;N/A;N/A;N/A;N/A
31;2;2;5;12/04/2009;04/05/2009;N/A;N/A;0;201;8;N/A;N/A;N/A;0;N/A;N/A;N/A;N/A;N/A;N/A
31;2;2;5;12/04/2009;04/05/2009;N/A;N/A;0;201;11;N/A;N/A;N/A;0;N/A;N/A;N/A;N/A;N/A;N/A
31;2;2;5;12/04/2009;04/05/2009;N/A;N/A;0;201;15;0;N/A;N/A;0;N/A;N/A;N/A;N/A;N/A;N/A
31;2;2;5;12/04/2009;04/05/2009;N/A;N/A;0;202;2;N/A;N/A;N/A;0;N/A;N/A;N/A;N/A;N/A;N/A
31;2;2;5;12/04/2009;04/05/2009;N/A;N/A;0;202;5;N/A;N/A;N/A;0;N/A;N/A;N/A;N/A;N/A;N/A
31;2;2;5;12/04/2009;04/05/2009;N/A;N/A;0;202;8;N/A;N/A;N/A;0;N/A;N/A;N/A;N/A;N/A;N/A
31;2;2;5;12/04/2009;04/05/2009;N/A;N/A;0;202;11;N/A;N/A;N/A;0;N/A;N/A;N/A;N/A;N/A;N/A
31;2;2;5;12/04/2009;04/05/2009;N/A;N/A;0;202;15;0;N/A;N/A;0;N/A;N/A;N/A;N/A;N/A;N/A
31;2;2;5;12/04/2009;04/05/2009;N/A;N/A;0;203;2;N/A;N/A;N/A;0;N/A;N/A;N/A;N/A;N/A;N/A
31;2;2;5;12/04/2009;04/05/2009;N/A;N/A;0;203;5;N/A;N/A;N/A;0;N/A;N/A;N/A;N/A;N/A;N/A
31;2;2;5;12/04/2009;04/05/2009;N/A;N/A;0;203;8;N/A;N/A;N/A;0;N/A;N/A;N/A;N/A;N/A;N/A
31;2;2;5;12/04/2009;04/05/2009;N/A;N/A;0;203;11;N/A;N/A;N/A;0;N/A;N/A;N/A;N/A;N/A;N/A
31;2;2;5;12/04/2009;04/05/2009;N/A;N/A;0;203;15;0;N/A;N/A;0;N/A;N/A;N/A;N/A;N/A;N/A
31;2;2;5;12/04/2009;04/05/2009;N/A;N/A;0;204;2;N/A;N/A;N/A;0;N/A;N/A;N/A;N/A;N/A;N/A
31;2;2;5;12/04/2009;04/05/2009;N/A;N/A;0;204;5;N/A;N/A;N/A;0;N/A;N/A;N/A;N/A;N/A;N/A
31;2;2;5;12/04/2009;04/05/2009;N/A;N/A;0;204;8;N/A;N/A;N/A;0;N/A;N/A;N/A;N/A;N/A;N/A
31;2;2;5;12/04/2009;04/05/2009;N/A;N/A;0;204;11;N/A;N/A;N/A;0;N/A;N/A;N/A;N/A;N/A;N/A
31;2;2;5;12/04/2009;04/05/2009;N/A;N/A;0;204;15;0;N/A;N/A;0;N/A;N/A;N/A;N/A;N/A;N/A
31;2;2;5;12/04/2009;04/05/2009;N/A;N/A;0;205;2;N/A;N/A;N/A;0;N/A;N/A;N/A;N/A;N/A;N/A
31;2;2;5;12/04/2009;04/05/2009;N/A;N/A;0;205;5;N/A;N/A;N/A;0;N/A;N/A;N/A;N/A;N/A;N/A
31;2;2;5;12/04/2009;04/05/2009;N/A;N/A;0;205;8;N/A;N/A;N/A;0;N/A;N/A;N/A;N/A;N/A;N/A
31;2;2;5;12/04/2009;04/05/2009;N/A;N/A;0;205;11;N/A;N/A;N/A;0;N/A;N/A;N/A;N/A;N/A;N/A
31;2;2;5;12/04/2009;04/05/2009;N/A;N/A;0;205;15;0;N/A;N/A;0;N/A;N/A;N/A;N/A;N/A;N/A
31;2;2;5;12/04/2009;04/05/2009;N/A;N/A;0;206;2;N/A;N/A;N/A;0;N/A;N/A;N/A;N/A;N/A;N/A
31;2;2;5;12/04/2009;04/05/2009;N/A;N/A;0;206;5;N/A;N/A;N/A;0;N/A;N/A;N/A;N/A;N/A;N/A
31;2;2;5;12/04/2009;04/05/2009;N/A;N/A;0;206;8;N/A;N/A;N/A;0;N/A;N/A;N/A;N/A;N/A;N/A
31;2;2;5;12/04/2009;04/05/2009;N/A;N/A;0;206;11;N/A;N/A;N/A;0;N/A;N/A;N/A;N/A;N/A;N/A
31;2;2;5;12/04/2009;04/05/2009;N/A;N/A;0;206;15;0;N/A;N/A;0;N/A;N/A;N/A;N/A;N/A;N/A
32;2;2;5;12/04/2009;04/05/2009;N/A;N/A;7;207;2;N/A;N/A;2.15;1;N/A;N/A;N/A;N/A;N/A;N/A
32;2;2;5;12/04/2009;04/05/2009;N/A;N/A;7;207;5;N/A;10.09;4.93;1;N/A;N/A;N/A;N/A;N/A;N/A
32;2;2;5;12/04/2009;04/05/2009;N/A;N/A;7;207;8;N/A;14.23;8.26;1;N/A;N/A;N/A;N/A;N/A;N/A
32;2;2;5;12/04/2009;04/05/2009;N/A;N/A;7;207;11;N/A;16.25;10.2;1;N/A;N/A;N/A;N/A;N/A;N/A
32;2;2;5;12/04/2009;04/05/2009;14.66666667;0;7;207;15;1;16.98;10.74;1;6;10.67;16.04;N/A;N/A;N/A
32;2;2;5;12/04/2009;04/05/2009;N/A;N/A;7;208;2;N/A;N/A;2.94;2;N/A;N/A;N/A;N/A;N/A;N/A
32;2;2;5;12/04/2009;04/05/2009;N/A;N/A;7;208;5;N/A;11.92;6.04;2;N/A;N/A;N/A;N/A;N/A;N/A
32;2;2;5;12/04/2009;04/05/2009;N/A;N/A;7;208;8;N/A;15.23;9.3;2;N/A;N/A;N/A;N/A;N/A;N/A
32;2;2;5;12/04/2009;04/05/2009;N/A;N/A;7;208;11;N/A;16.4;10.37;2;N/A;N/A;N/A;N/A;N/A;N/A
32;2;2;5;12/04/2009;04/05/2009;N/A;N/A;7;208;15;1;16.85;11.17;2;N/A;N/A;N/A;N/A;N/A;N/A
32;2;2;5;12/04/2009;04/05/2009;N/A;N/A;7;209;2;N/A;N/A;3.14;1;N/A;N/A;N/A;N/A;N/A;N/A
32;2;2;5;12/04/2009;04/05/2009;N/A;N/A;7;209;5;N/A;12.14;6.6;1;N/A;N/A;N/A;N/A;N/A;N/A
32;2;2;5;12/04/2009;04/05/2009;N/A;N/A;7;209;8;N/A;15.42;9.3;1;N/A;N/A;N/A;N/A;N/A;N/A
32;2;2;5;12/04/2009;04/05/2009;N/A;N/A;7;209;11;N/A;17.19;11.36;1;N/A;N/A;N/A;N/A;N/A;N/A
32;2;2;5;12/04/2009;04/05/2009;N/A;N/A;7;209;15;1;17.45;11.43;1;N/A;N/A;N/A;N/A;N/A;N/A
32;2;2;5;12/04/2009;04/05/2009;N/A;N/A;7;210;2;N/A;N/A;2.87;2;N/A;N/A;N/A;N/A;N/A;N/A
32;2;2;5;12/04/2009;04/05/2009;N/A;N/A;7;210;5;N/A;10.65;5.66;2;N/A;N/A;N/A;N/A;N/A;N/A
32;2;2;5;12/04/2009;04/05/2009;N/A;N/A;7;210;8;N/A;14.98;8.35;2;N/A;N/A;N/A;N/A;N/A;N/A
32;2;2;5;12/04/2009;04/05/2009;N/A;N/A;7;210;11;N/A;16.56;10.19;2;N/A;N/A;N/A;N/A;N/A;N/A
32;2;2;5;12/04/2009;04/05/2009;N/A;N/A;7;210;15;1;17.08;10.99;2;N/A;N/A;N/A;N/A;N/A;N/A
32;2;2;5;12/04/2009;04/05/2009;N/A;N/A;7;211;2;N/A;N/A;3.34;1;N/A;N/A;N/A;N/A;N/A;N/A
32;2;2;5;12/04/2009;04/05/2009;N/A;N/A;7;211;5;N/A;12.12;6.58;1;N/A;N/A;N/A;N/A;N/A;N/A
32;2;2;5;12/04/2009;04/05/2009;N/A;N/A;7;211;8;N/A;15.87;9.09;1;N/A;N/A;N/A;N/A;N/A;N/A
32;2;2;5;12/04/2009;04/05/2009;N/A;N/A;7;211;11;N/A;17.45;11.02;1;N/A;N/A;N/A;N/A;N/A;N/A
32;2;2;5;12/04/2009;04/05/2009;N/A;N/A;7;211;15;1;17.52;11.22;1;N/A;N/A;N/A;N/A;N/A;N/A
32;2;2;5;12/04/2009;04/05/2009;N/A;N/A;7;212;2;N/A;N/A;2.71;2;N/A;N/A;N/A;N/A;N/A;N/A
32;2;2;5;12/04/2009;04/05/2009;N/A;N/A;7;212;5;N/A;11.11;5.94;2;N/A;N/A;N/A;N/A;N/A;N/A
32;2;2;5;12/04/2009;04/05/2009;N/A;N/A;7;212;8;N/A;15.14;8.94;2;N/A;N/A;N/A;N/A;N/A;N/A
32;2;2;5;12/04/2009;04/05/2009;N/A;N/A;7;212;11;N/A;16.48;10.48;2;N/A;N/A;N/A;N/A;N/A;N/A
32;2;2;5;12/04/2009;04/05/2009;N/A;N/A;7;212;15;1;16.52;11.11;2;N/A;N/A;N/A;N/A;N/A;N/A
32;2;2;5;12/04/2009;04/05/2009;N/A;N/A;7;213;2;N/A;N/A;3.14;1;N/A;N/A;N/A;N/A;N/A;N/A
32;2;2;5;12/04/2009;04/05/2009;N/A;N/A;7;213;5;N/A;11.83;6.66;1;N/A;N/A;N/A;N/A;N/A;N/A
32;2;2;5;12/04/2009;04/05/2009;N/A;N/A;7;213;8;N/A;15.72;9.8;1;N/A;N/A;N/A;N/A;N/A;N/A
32;2;2;5;12/04/2009;04/05/2009;N/A;N/A;7;213;11;N/A;17.06;11.75;1;N/A;N/A;N/A;N/A;N/A;N/A
32;2;2;5;12/04/2009;04/05/2009;N/A;N/A;7;213;15;1;17.35;11.83;1;N/A;N/A;N/A;N/A;N/A;N/A
33;2;1;2;16/04/2009;07/05/2009;N/A;N/A;6;214;2;N/A;N/A;N/A;0;N/A;N/A;N/A;N/A;N/A;N/A
33;2;1;2;16/04/2009;07/05/2009;N/A;N/A;6;214;5;N/A;N/A;N/A;0;N/A;N/A;N/A;N/A;N/A;N/A
33;2;1;2;16/04/2009;07/05/2009;N/A;N/A;6;214;8;N/A;N/A;N/A;0;N/A;N/A;N/A;N/A;N/A;N/A
33;2;1;2;16/04/2009;07/05/2009;N/A;N/A;6;214;11;N/A;N/A;N/A;0;N/A;N/A;N/A;N/A;N/A;N/A
33;2;1;2;16/04/2009;07/05/2009;17.66666667;0;6;214;15;0;N/A;N/A;0;6;9.54;16.8;6;10;17.09
33;2;1;2;16/04/2009;07/05/2009;N/A;N/A;6;215;2;N/A;N/A;N/A;0;N/A;N/A;N/A;N/A;N/A;N/A
33;2;1;2;16/04/2009;07/05/2009;N/A;N/A;6;215;5;N/A;N/A;N/A;0;N/A;N/A;N/A;N/A;N/A;N/A
33;2;1;2;16/04/2009;07/05/2009;N/A;N/A;6;215;8;N/A;N/A;N/A;0;N/A;N/A;N/A;N/A;N/A;N/A
33;2;1;2;16/04/2009;07/05/2009;N/A;N/A;6;215;11;N/A;N/A;N/A;0;N/A;N/A;N/A;N/A;N/A;N/A
33;2;1;2;16/04/2009;07/05/2009;N/A;N/A;6;215;15;0;N/A;N/A;0;N/A;N/A;N/A;N/A;N/A;N/A
33;2;1;2;16/04/2009;07/05/2009;N/A;N/A;6;216;2;N/A;N/A;N/A;0;N/A;N/A;N/A;N/A;N/A;N/A
33;2;1;2;16/04/2009;07/05/2009;N/A;N/A;6;216;5;N/A;N/A;N/A;0;N/A;N/A;N/A;N/A;N/A;N/A
33;2;1;2;16/04/2009;07/05/2009;N/A;N/A;6;216;8;N/A;N/A;N/A;0;N/A;N/A;N/A;N/A;N/A;N/A
33;2;1;2;16/04/2009;07/05/2009;N/A;N/A;6;216;11;N/A;N/A;N/A;0;N/A;N/A;N/A;N/A;N/A;N/A
33;2;1;2;16/04/2009;07/05/2009;N/A;N/A;6;216;15;0;N/A;N/A;0;N/A;N/A;N/A;N/A;N/A;N/A
33;2;1;2;16/04/2009;07/05/2009;N/A;N/A;6;217;2;N/A;N/A;2.38;1;N/A;N/A;N/A;N/A;N/A;N/A
33;2;1;2;16/04/2009;07/05/2009;N/A;N/A;6;217;5;N/A;9.38;5.35;1;N/A;N/A;N/A;N/A;N/A;N/A
33;2;1;2;16/04/2009;07/05/2009;N/A;N/A;6;217;8;N/A;13.76;8.69;1;N/A;N/A;N/A;N/A;N/A;N/A
33;2;1;2;16/04/2009;07/05/2009;N/A;N/A;6;217;11;N/A;16.2;10.75;1;N/A;N/A;N/A;N/A;N/A;N/A
33;2;1;2;16/04/2009;07/05/2009;17.66666667;0;6;217;15;1;17.04;11.72;1;N/A;N/A;N/A;N/A;N/A;N/A
33;2;1;2;16/04/2009;07/05/2009;N/A;N/A;6;218;2;N/A;N/A;2.35;2;N/A;N/A;N/A;N/A;N/A;N/A
33;2;1;2;16/04/2009;07/05/2009;N/A;N/A;6;218;5;N/A;9.26;5.13;2;N/A;N/A;N/A;N/A;N/A;N/A
33;2;1;2;16/04/2009;07/05/2009;N/A;N/A;6;218;8;N/A;13.85;8.11;2;N/A;N/A;N/A;N/A;N/A;N/A
33;2;1;2;16/04/2009;07/05/2009;N/A;N/A;6;218;11;N/A;16.14;9.91;2;N/A;N/A;N/A;N/A;N/A;N/A
33;2;1;2;16/04/2009;07/05/2009;N/A;N/A;6;218;15;1;16.88;10.75;2;N/A;N/A;N/A;N/A;N/A;N/A
33;2;1;2;16/04/2009;07/05/2009;N/A;N/A;6;219;2;N/A;N/A;1.52;2;N/A;N/A;N/A;N/A;N/A;N/A
33;2;1;2;16/04/2009;07/05/2009;N/A;N/A;6;219;5;N/A;7.89;3.96;2;N/A;N/A;N/A;N/A;N/A;N/A
33;2;1;2;16/04/2009;07/05/2009;N/A;N/A;6;219;8;N/A;13.26;7.36;2;N/A;N/A;N/A;N/A;N/A;N/A
33;2;1;2;16/04/2009;07/05/2009;N/A;N/A;6;219;11;N/A;15.8;9.79;2;N/A;N/A;N/A;N/A;N/A;N/A
33;2;1;2;16/04/2009;07/05/2009;N/A;N/A;6;219;15;1;16.68;10.98;2;N/A;N/A;N/A;N/A;N/A;N/A
33;2;1;2;16/04/2009;07/05/2009;N/A;N/A;6;220;2;N/A;N/A;1.86;1;N/A;N/A;N/A;N/A;N/A;N/A
33;2;1;2;16/04/2009;07/05/2009;N/A;N/A;6;220;5;N/A;7.88;4.35;1;N/A;N/A;N/A;N/A;N/A;N/A
33;2;1;2;16/04/2009;07/05/2009;N/A;N/A;6;220;8;N/A;13.37;7.46;1;N/A;N/A;N/A;N/A;N/A;N/A
33;2;1;2;16/04/2009;07/05/2009;N/A;N/A;6;220;11;N/A;15.87;9.59;1;N/A;N/A;N/A;N/A;N/A;N/A
33;2;1;2;16/04/2009;07/05/2009;N/A;N/A;6;220;15;1;16.7;10.67;1;N/A;N/A;N/A;N/A;N/A;N/A
33;2;1;2;16/04/2009;07/05/2009;N/A;N/A;6;221;2;N/A;N/A;2.11;2;N/A;N/A;N/A;N/A;N/A;N/A
33;2;1;2;16/04/2009;07/05/2009;N/A;N/A;6;221;5;N/A;9.36;4.71;2;N/A;N/A;N/A;N/A;N/A;N/A
33;2;1;2;16/04/2009;07/05/2009;N/A;N/A;6;221;8;N/A;13.5;7.72;2;N/A;N/A;N/A;N/A;N/A;N/A
33;2;1;2;16/04/2009;07/05/2009;N/A;N/A;6;221;11;N/A;15.62;9.69;2;N/A;N/A;N/A;N/A;N/A;N/A
33;2;1;2;16/04/2009;07/05/2009;N/A;N/A;6;221;15;1;16.42;10.69;2;N/A;N/A;N/A;N/A;N/A;N/A
33;2;1;2;16/04/2009;07/05/2009;N/A;N/A;6;222;2;N/A;N/A;2.21;2;N/A;N/A;N/A;N/A;N/A;N/A
33;2;1;2;16/04/2009;07/05/2009;N/A;N/A;6;222;5;N/A;9.88;5.21;2;N/A;N/A;N/A;N/A;N/A;N/A
33;2;1;2;16/04/2009;07/05/2009;N/A;N/A;6;222;8;N/A;13.75;8.55;2;N/A;N/A;N/A;N/A;N/A;N/A
33;2;1;2;16/04/2009;07/05/2009;N/A;N/A;6;222;11;N/A;15.65;10.46;2;N/A;N/A;N/A;N/A;N/A;N/A
33;2;1;2;16/04/2009;07/05/2009;N/A;N/A;6;222;15;1;16.4;11.29;2;N/A;N/A;N/A;N/A;N/A;N/A
34;2;2;3;08/04/2009;28/04/2009;N/A;N/A;8;223;2;N/A;N/A;2.19;1;N/A;N/A;N/A;N/A;N/A;N/A
34;2;2;3;08/04/2009;28/04/2009;N/A;N/A;8;223;5;N/A;10;4.72;1;N/A;N/A;N/A;N/A;N/A;N/A
34;2;2;3;08/04/2009;28/04/2009;N/A;N/A;8;223;8;N/A;13.7;7.62;1;N/A;N/A;N/A;N/A;N/A;N/A
34;2;2;3;08/04/2009;28/04/2009;N/A;N/A;8;223;11;N/A;15.85;10.22;1;N/A;N/A;N/A;N/A;N/A;N/A
34;2;2;3;08/04/2009;28/04/2009;11.66666667;0;8;223;15;1;16.99;11.56;1;5;9.48;15.84;5;9.86;17.12
34;2;2;3;08/04/2009;28/04/2009;N/A;N/A;8;224;2;N/A;N/A;2.2;1;N/A;N/A;N/A;N/A;N/A;N/A
34;2;2;3;08/04/2009;28/04/2009;N/A;N/A;8;224;5;N/A;9.86;4.92;1;N/A;N/A;N/A;N/A;N/A;N/A
34;2;2;3;08/04/2009;28/04/2009;N/A;N/A;8;224;8;N/A;14.11;7.78;1;N/A;N/A;N/A;N/A;N/A;N/A
34;2;2;3;08/04/2009;28/04/2009;N/A;N/A;8;224;11;N/A;15.75;9.72;1;N/A;N/A;N/A;N/A;N/A;N/A
34;2;2;3;08/04/2009;28/04/2009;N/A;N/A;8;224;15;1;16.62;10.81;1;N/A;N/A;N/A;N/A;N/A;N/A
34;2;2;3;08/04/2009;28/04/2009;N/A;N/A;8;225;2;N/A;N/A;2.13;2;N/A;N/A;N/A;N/A;N/A;N/A
34;2;2;3;08/04/2009;28/04/2009;N/A;N/A;8;225;5;N/A;9.76;4.97;2;N/A;N/A;N/A;N/A;N/A;N/A
34;2;2;3;08/04/2009;28/04/2009;N/A;N/A;8;225;8;N/A;14.15;7.71;2;N/A;N/A;N/A;N/A;N/A;N/A
34;2;2;3;08/04/2009;28/04/2009;N/A;N/A;8;225;11;N/A;15.91;9.31;2;N/A;N/A;N/A;N/A;N/A;N/A
34;2;2;3;08/04/2009;28/04/2009;N/A;N/A;8;225;15;1;16.8;10.34;2;N/A;N/A;N/A;N/A;N/A;N/A
34;2;2;3;08/04/2009;28/04/2009;N/A;N/A;8;226;2;N/A;N/A;2.11;1;N/A;N/A;N/A;N/A;N/A;N/A
34;2;2;3;08/04/2009;28/04/2009;N/A;N/A;8;226;5;N/A;10.02;4.79;1;N/A;N/A;N/A;N/A;N/A;N/A
34;2;2;3;08/04/2009;28/04/2009;N/A;N/A;8;226;8;N/A;14.08;7.66;1;N/A;N/A;N/A;N/A;N/A;N/A
34;2;2;3;08/04/2009;28/04/2009;N/A;N/A;8;226;11;N/A;15.87;9.72;1;N/A;N/A;N/A;N/A;N/A;N/A
34;2;2;3;08/04/2009;28/04/2009;N/A;N/A;8;226;15;1;16.91;10.42;1;N/A;N/A;N/A;N/A;N/A;N/A
34;2;2;3;08/04/2009;28/04/2009;N/A;N/A;8;227;2;N/A;N/A;2.11;1;N/A;N/A;N/A;N/A;N/A;N/A
34;2;2;3;08/04/2009;28/04/2009;N/A;N/A;8;227;5;N/A;9.45;4.83;1;N/A;N/A;N/A;N/A;N/A;N/A
34;2;2;3;08/04/2009;28/04/2009;N/A;N/A;8;227;8;N/A;13.3;7.62;1;N/A;N/A;N/A;N/A;N/A;N/A
34;2;2;3;08/04/2009;28/04/2009;N/A;N/A;8;227;11;N/A;15.07;10;1;N/A;N/A;N/A;N/A;N/A;N/A
34;2;2;3;08/04/2009;28/04/2009;N/A;N/A;8;227;15;1;16.11;11.54;1;N/A;N/A;N/A;N/A;N/A;N/A
34;2;2;3;08/04/2009;28/04/2009;N/A;N/A;8;228;2;N/A;N/A;2.12;2;N/A;N/A;N/A;N/A;N/A;N/A
34;2;2;3;08/04/2009;28/04/2009;N/A;N/A;8;228;5;N/A;9.57;4.56;2;N/A;N/A;N/A;N/A;N/A;N/A
34;2;2;3;08/04/2009;28/04/2009;N/A;N/A;8;228;8;N/A;13.83;7;2;N/A;N/A;N/A;N/A;N/A;N/A
34;2;2;3;08/04/2009;28/04/2009;N/A;N/A;8;228;11;N/A;15.56;8.82;2;N/A;N/A;N/A;N/A;N/A;N/A
34;2;2;3;08/04/2009;28/04/2009;N/A;N/A;8;228;15;1;16.13;10.15;2;N/A;N/A;N/A;N/A;N/A;N/A
34;2;2;3;08/04/2009;28/04/2009;N/A;N/A;8;229;2;N/A;N/A;2.19;1;N/A;N/A;N/A;N/A;N/A;N/A
34;2;2;3;08/04/2009;28/04/2009;N/A;N/A;8;229;5;N/A;10.22;5.02;1;N/A;N/A;N/A;N/A;N/A;N/A
34;2;2;3;08/04/2009;28/04/2009;N/A;N/A;8;229;8;N/A;13.75;7.92;1;N/A;N/A;N/A;N/A;N/A;N/A
34;2;2;3;08/04/2009;28/04/2009;N/A;N/A;8;229;11;N/A;16.21;9.92;1;N/A;N/A;N/A;N/A;N/A;N/A
34;2;2;3;08/04/2009;28/04/2009;N/A;N/A;8;229;15;1;16.53;10.31;1;N/A;N/A;N/A;N/A;N/A;N/A
34;2;2;3;08/04/2009;28/04/2009;N/A;N/A;8;230;2;N/A;N/A;1.79;2;N/A;N/A;N/A;N/A;N/A;N/A
34;2;2;3;08/04/2009;28/04/2009;N/A;N/A;8;230;5;N/A;9.32;4.06;2;N/A;N/A;N/A;N/A;N/A;N/A
34;2;2;3;08/04/2009;28/04/2009;N/A;N/A;8;230;8;N/A;13.04;6.84;2;N/A;N/A;N/A;N/A;N/A;N/A
34;2;2;3;08/04/2009;28/04/2009;N/A;N/A;8;230;11;N/A;15.62;8.79;2;N/A;N/A;N/A;N/A;N/A;N/A
34;2;2;3;08/04/2009;28/04/2009;N/A;N/A;8;230;15;1;15.77;10.04;2;N/A;N/A;N/A;N/A;N/A;N/A
35;2;2;3;15/04/2009;06/05/2009;N/A;N/A;8;231;2;N/A;N/A;2.12;1;N/A;N/A;N/A;N/A;N/A;N/A
35;2;2;3;15/04/2009;06/05/2009;N/A;N/A;8;231;5;N/A;10;5.73;1;N/A;N/A;N/A;N/A;N/A;N/A
35;2;2;3;15/04/2009;06/05/2009;N/A;N/A;8;231;8;N/A;14.6;8.49;1;N/A;N/A;N/A;N/A;N/A;N/A
35;2;2;3;15/04/2009;06/05/2009;N/A;N/A;8;231;11;N/A;17.09;10.4;1;N/A;N/A;N/A;N/A;N/A;N/A
35;2;2;3;15/04/2009;06/05/2009;17.5;0;8;231;15;1;17.63;10.48;1;5;9.39;16.32;6;9.82;16.75
35;2;2;3;15/04/2009;06/05/2009;N/A;N/A;8;232;2;N/A;N/A;1.77;2;N/A;N/A;N/A;N/A;N/A;N/A
35;2;2;3;15/04/2009;06/05/2009;N/A;N/A;8;232;5;N/A;9.5;5.1;2;N/A;N/A;N/A;N/A;N/A;N/A
35;2;2;3;15/04/2009;06/05/2009;N/A;N/A;8;232;8;N/A;14.01;7.87;2;N/A;N/A;N/A;N/A;N/A;N/A
35;2;2;3;15/04/2009;06/05/2009;N/A;N/A;8;232;11;N/A;16.56;9.6;2;N/A;N/A;N/A;N/A;N/A;N/A
35;2;2;3;15/04/2009;06/05/2009;N/A;N/A;8;232;15;1;17.46;10.45;2;N/A;N/A;N/A;N/A;N/A;N/A
35;2;2;3;15/04/2009;06/05/2009;N/A;N/A;8;233;2;N/A;N/A;0.92;1;N/A;N/A;N/A;N/A;N/A;N/A
35;2;2;3;15/04/2009;06/05/2009;N/A;N/A;8;233;5;N/A;6;2.83;1;N/A;N/A;N/A;N/A;N/A;N/A
35;2;2;3;15/04/2009;06/05/2009;N/A;N/A;8;233;8;N/A;11.01;5.88;1;N/A;N/A;N/A;N/A;N/A;N/A
35;2;2;3;15/04/2009;06/05/2009;N/A;N/A;8;233;11;N/A;14.83;8.91;1;N/A;N/A;N/A;N/A;N/A;N/A
35;2;2;3;15/04/2009;06/05/2009;N/A;N/A;8;233;15;1;17.17;10.8;1;N/A;N/A;N/A;N/A;N/A;N/A
35;2;2;3;15/04/2009;06/05/2009;N/A;N/A;8;234;2;N/A;N/A;1.95;1;N/A;N/A;N/A;N/A;N/A;N/A
35;2;2;3;15/04/2009;06/05/2009;N/A;N/A;8;234;5;N/A;10.75;5.28;1;N/A;N/A;N/A;N/A;N/A;N/A
35;2;2;3;15/04/2009;06/05/2009;N/A;N/A;8;234;8;N/A;13.87;8.26;1;N/A;N/A;N/A;N/A;N/A;N/A
35;2;2;3;15/04/2009;06/05/2009;N/A;N/A;8;234;11;N/A;16.22;10.45;1;N/A;N/A;N/A;N/A;N/A;N/A
35;2;2;3;15/04/2009;06/05/2009;N/A;N/A;8;234;15;1;17.1;11.02;1;N/A;N/A;N/A;N/A;N/A;N/A
35;2;2;3;15/04/2009;06/05/2009;N/A;N/A;8;235;2;N/A;N/A;1.83;1;N/A;N/A;N/A;N/A;N/A;N/A
35;2;2;3;15/04/2009;06/05/2009;N/A;N/A;8;235;5;N/A;9.83;5.26;1;N/A;N/A;N/A;N/A;N/A;N/A
35;2;2;3;15/04/2009;06/05/2009;N/A;N/A;8;235;8;N/A;13.74;7.95;1;N/A;N/A;N/A;N/A;N/A;N/A
35;2;2;3;15/04/2009;06/05/2009;N/A;N/A;8;235;11;N/A;16.58;10.4;1;N/A;N/A;N/A;N/A;N/A;N/A
35;2;2;3;15/04/2009;06/05/2009;N/A;N/A;8;235;15;1;17.22;11.04;1;N/A;N/A;N/A;N/A;N/A;N/A
35;2;2;3;15/04/2009;06/05/2009;N/A;N/A;8;236;2;N/A;N/A;1.3;2;N/A;N/A;N/A;N/A;N/A;N/A
35;2;2;3;15/04/2009;06/05/2009;N/A;N/A;8;236;5;N/A;8.97;4.08;2;N/A;N/A;N/A;N/A;N/A;N/A
35;2;2;3;15/04/2009;06/05/2009;N/A;N/A;8;236;8;N/A;12.75;6.93;2;N/A;N/A;N/A;N/A;N/A;N/A
35;2;2;3;15/04/2009;06/05/2009;N/A;N/A;8;236;11;N/A;15.71;9.31;2;N/A;N/A;N/A;N/A;N/A;N/A
35;2;2;3;15/04/2009;06/05/2009;N/A;N/A;8;236;15;1;16.72;10.32;2;N/A;N/A;N/A;N/A;N/A;N/A
35;2;2;3;15/04/2009;06/05/2009;N/A;N/A;8;237;2;N/A;N/A;1;1;N/A;N/A;N/A;N/A;N/A;N/A
35;2;2;3;15/04/2009;06/05/2009;N/A;N/A;8;237;5;N/A;8.42;3.5;1;N/A;N/A;N/A;N/A;N/A;N/A
35;2;2;3;15/04/2009;06/05/2009;N/A;N/A;8;237;8;N/A;12.79;6.26;1;N/A;N/A;N/A;N/A;N/A;N/A
35;2;2;3;15/04/2009;06/05/2009;N/A;N/A;8;237;11;N/A;16;9.2;1;N/A;N/A;N/A;N/A;N/A;N/A
35;2;2;3;15/04/2009;06/05/2009;N/A;N/A;8;237;15;1;17.56;10.26;1;N/A;N/A;N/A;N/A;N/A;N/A
35;2;2;3;15/04/2009;06/05/2009;N/A;N/A;8;238;2;N/A;N/A;1.68;2;N/A;N/A;N/A;N/A;N/A;N/A
35;2;2;3;15/04/2009;06/05/2009;N/A;N/A;8;238;5;N/A;8.93;4.11;2;N/A;N/A;N/A;N/A;N/A;N/A
35;2;2;3;15/04/2009;06/05/2009;N/A;N/A;8;238;8;N/A;13.38;7.8;2;N/A;N/A;N/A;N/A;N/A;N/A
35;2;2;3;15/04/2009;06/05/2009;N/A;N/A;8;238;11;N/A;15.59;9.73;2;N/A;N/A;N/A;N/A;N/A;N/A
35;2;2;3;15/04/2009;06/05/2009;N/A;N/A;8;238;15;1;16.24;10.78;2;N/A;N/A;N/A;N/A;N/A;N/A
36;2;1;1;03/04/2009;30/04/2009;N/A;N/A;10;239;2;N/A;N/A;1.55;2;N/A;N/A;N/A;N/A;N/A;N/A
36;2;1;1;03/04/2009;30/04/2009;N/A;N/A;10;239;5;N/A;8.51;3.88;2;N/A;N/A;N/A;N/A;N/A;N/A
36;2;1;1;03/04/2009;30/04/2009;N/A;N/A;10;239;8;N/A;12.18;6.51;2;N/A;N/A;N/A;N/A;N/A;N/A
36;2;1;1;03/04/2009;30/04/2009;N/A;N/A;10;239;11;N/A;15.37;9.22;2;N/A;N/A;N/A;N/A;N/A;N/A
36;2;1;1;03/04/2009;30/04/2009;10.66666667;1;10;239;15;1;15.71;10.1;2;5;9.59;16.04;6;9.88;16.88
36;2;1;1;03/04/2009;30/04/2009;N/A;N/A;10;240;2;N/A;N/A;1.46;2;N/A;N/A;N/A;N/A;N/A;N/A
36;2;1;1;03/04/2009;30/04/2009;N/A;N/A;10;240;5;N/A;7.95;3.83;2;N/A;N/A;N/A;N/A;N/A;N/A
36;2;1;1;03/04/2009;30/04/2009;N/A;N/A;10;240;8;N/A;12.01;6.85;2;N/A;N/A;N/A;N/A;N/A;N/A
36;2;1;1;03/04/2009;30/04/2009;N/A;N/A;10;240;11;N/A;15.38;9.27;2;N/A;N/A;N/A;N/A;N/A;N/A
36;2;1;1;03/04/2009;30/04/2009;N/A;N/A;10;240;15;1;16.2;10.45;2;N/A;N/A;N/A;N/A;N/A;N/A
36;2;1;1;03/04/2009;30/04/2009;N/A;N/A;10;241;2;N/A;N/A;1.71;2;N/A;N/A;N/A;N/A;N/A;N/A
36;2;1;1;03/04/2009;30/04/2009;N/A;N/A;10;241;5;N/A;9.14;4.36;2;N/A;N/A;N/A;N/A;N/A;N/A
36;2;1;1;03/04/2009;30/04/2009;N/A;N/A;10;241;8;N/A;12.93;7.11;2;N/A;N/A;N/A;N/A;N/A;N/A
36;2;1;1;03/04/2009;30/04/2009;N/A;N/A;10;241;11;N/A;15.6;9.26;2;N/A;N/A;N/A;N/A;N/A;N/A
36;2;1;1;03/04/2009;30/04/2009;N/A;N/A;10;241;15;1;16.44;10.65;2;N/A;N/A;N/A;N/A;N/A;N/A
36;2;1;1;03/04/2009;30/04/2009;N/A;N/A;10;242;2;N/A;N/A;1.7;1;N/A;N/A;N/A;N/A;N/A;N/A
36;2;1;1;03/04/2009;30/04/2009;N/A;N/A;10;242;5;N/A;8.53;4;1;N/A;N/A;N/A;N/A;N/A;N/A
36;2;1;1;03/04/2009;30/04/2009;N/A;N/A;10;242;8;N/A;11.85;7.1;1;N/A;N/A;N/A;N/A;N/A;N/A
36;2;1;1;03/04/2009;30/04/2009;N/A;N/A;10;242;11;N/A;15.42;9.48;1;N/A;N/A;N/A;N/A;N/A;N/A
36;2;1;1;03/04/2009;30/04/2009;N/A;N/A;10;242;15;1;16.13;11.02;1;N/A;N/A;N/A;N/A;N/A;N/A
36;2;1;1;03/04/2009;30/04/2009;N/A;N/A;10;243;2;N/A;N/A;1.4;2;N/A;N/A;N/A;N/A;N/A;N/A
36;2;1;1;03/04/2009;30/04/2009;N/A;N/A;10;243;5;N/A;7.85;3.38;2;N/A;N/A;N/A;N/A;N/A;N/A
36;2;1;1;03/04/2009;30/04/2009;N/A;N/A;10;243;8;N/A;12.05;5.97;2;N/A;N/A;N/A;N/A;N/A;N/A
36;2;1;1;03/04/2009;30/04/2009;N/A;N/A;10;243;11;N/A;14.85;8.54;2;N/A;N/A;N/A;N/A;N/A;N/A
36;2;1;1;03/04/2009;30/04/2009;N/A;N/A;10;243;15;1;16.15;9.95;2;N/A;N/A;N/A;N/A;N/A;N/A
36;2;1;1;03/04/2009;30/04/2009;N/A;N/A;10;244;2;N/A;N/A;1.37;1;N/A;N/A;N/A;N/A;N/A;N/A
36;2;1;1;03/04/2009;30/04/2009;N/A;N/A;10;244;5;N/A;7.6;3.12;1;N/A;N/A;N/A;N/A;N/A;N/A
36;2;1;1;03/04/2009;30/04/2009;N/A;N/A;10;244;8;N/A;11.79;5.55;1;N/A;N/A;N/A;N/A;N/A;N/A
36;2;1;1;03/04/2009;30/04/2009;N/A;N/A;10;244;11;N/A;14.91;8.31;1;N/A;N/A;N/A;N/A;N/A;N/A
36;2;1;1;03/04/2009;30/04/2009;N/A;N/A;10;244;15;1;16.01;9.98;1;N/A;N/A;N/A;N/A;N/A;N/A
36;2;1;1;03/04/2009;30/04/2009;N/A;N/A;10;245;2;N/A;N/A;1.6;1;N/A;N/A;N/A;N/A;N/A;N/A
36;2;1;1;03/04/2009;30/04/2009;N/A;N/A;10;245;5;N/A;8.78;4.38;1;N/A;N/A;N/A;N/A;N/A;N/A
36;2;1;1;03/04/2009;30/04/2009;N/A;N/A;10;245;8;N/A;13.1;7.02;1;N/A;N/A;N/A;N/A;N/A;N/A
36;2;1;1;03/04/2009;30/04/2009;N/A;N/A;10;245;11;N/A;16.69;10.46;1;N/A;N/A;N/A;N/A;N/A;N/A
36;2;1;1;03/04/2009;30/04/2009;N/A;N/A;10;245;15;1;16.69;11.17;1;N/A;N/A;N/A;N/A;N/A;N/A
36;2;1;1;03/04/2009;30/04/2009;N/A;N/A;10;246;2;N/A;N/A;1.38;1;N/A;N/A;N/A;N/A;N/A;N/A
36;2;1;1;03/04/2009;30/04/2009;N/A;N/A;10;246;5;N/A;7.8;3.66;1;N/A;N/A;N/A;N/A;N/A;N/A
36;2;1;1;03/04/2009;30/04/2009;N/A;N/A;10;246;8;N/A;11.85;6.18;1;N/A;N/A;N/A;N/A;N/A;N/A
36;2;1;1;03/04/2009;30/04/2009;N/A;N/A;10;246;11;N/A;15.39;8.64;1;N/A;N/A;N/A;N/A;N/A;N/A
36;2;1;1;03/04/2009;30/04/2009;N/A;N/A;10;246;15;1;16.26;9.89;1;N/A;N/A;N/A;N/A;N/A;N/A
36;2;1;1;03/04/2009;30/04/2009;N/A;N/A;10;247;2;N/A;N/A;1.74;1;N/A;N/A;N/A;N/A;N/A;N/A
36;2;1;1;03/04/2009;30/04/2009;N/A;N/A;10;247;5;N/A;8.8;4.13;1;N/A;N/A;N/A;N/A;N/A;N/A
36;2;1;1;03/04/2009;30/04/2009;N/A;N/A;10;247;8;N/A;12.9;7.34;1;N/A;N/A;N/A;N/A;N/A;N/A
36;2;1;1;03/04/2009;30/04/2009;N/A;N/A;10;247;11;N/A;15.58;9.67;1;N/A;N/A;N/A;N/A;N/A;N/A
36;2;1;1;03/04/2009;30/04/2009;N/A;N/A;10;247;15;1;16.07;10.4;1;N/A;N/A;N/A;N/A;N/A;N/A
36;2;1;1;03/04/2009;30/04/2009;N/A;N/A;10;248;2;N/A;N/A;1.55;1;N/A;N/A;N/A;N/A;N/A;N/A
36;2;1;1;03/04/2009;30/04/2009;N/A;N/A;10;248;5;N/A;8.1;4.03;1;N/A;N/A;N/A;N/A;N/A;N/A
36;2;1;1;03/04/2009;30/04/2009;N/A;N/A;10;248;8;N/A;12.78;7.15;1;N/A;N/A;N/A;N/A;N/A;N/A
36;2;1;1;03/04/2009;30/04/2009;N/A;N/A;10;248;11;N/A;16.32;9.89;1;N/A;N/A;N/A;N/A;N/A;N/A
36;2;1;1;03/04/2009;30/04/2009;N/A;N/A;10;248;15;1;16.71;10.36;1;N/A;N/A;N/A;N/A;N/A;N/A
37;2;1;2;22/04/2009;13/05/2009;N/A;N/A;1;249;2;N/A;N/A;N/A;0;N/A;N/A;N/A;N/A;N/A;N/A
37;2;1;2;22/04/2009;13/05/2009;N/A;N/A;1;249;5;N/A;N/A;N/A;0;N/A;N/A;N/A;N/A;N/A;N/A
37;2;1;2;22/04/2009;13/05/2009;N/A;N/A;1;249;8;N/A;N/A;N/A;0;N/A;N/A;N/A;N/A;N/A;N/A
37;2;1;2;22/04/2009;13/05/2009;N/A;N/A;1;249;11;N/A;N/A;N/A;0;N/A;N/A;N/A;N/A;N/A;N/A
37;2;1;2;22/04/2009;13/05/2009;13.5;0;1;249;15;0;N/A;N/A;0;N/A;N/A;N/A;6;10.18;16.8
37;2;1;2;22/04/2009;13/05/2009;N/A;N/A;1;250;2;N/A;N/A;N/A;0;N/A;N/A;N/A;N/A;N/A;N/A
37;2;1;2;22/04/2009;13/05/2009;N/A;N/A;1;250;5;N/A;N/A;N/A;0;N/A;N/A;N/A;N/A;N/A;N/A
37;2;1;2;22/04/2009;13/05/2009;N/A;N/A;1;250;8;N/A;N/A;N/A;0;N/A;N/A;N/A;N/A;N/A;N/A
37;2;1;2;22/04/2009;13/05/2009;N/A;N/A;1;250;11;N/A;N/A;N/A;0;N/A;N/A;N/A;N/A;N/A;N/A
37;2;1;2;22/04/2009;13/05/2009;N/A;N/A;1;250;15;0;N/A;N/A;0;N/A;N/A;N/A;N/A;N/A;N/A
37;2;1;2;22/04/2009;13/05/2009;N/A;N/A;1;251;2;N/A;N/A;N/A;0;N/A;N/A;N/A;N/A;N/A;N/A
37;2;1;2;22/04/2009;13/05/2009;N/A;N/A;1;251;5;N/A;N/A;N/A;0;N/A;N/A;N/A;N/A;N/A;N/A
37;2;1;2;22/04/2009;13/05/2009;N/A;N/A;1;251;8;N/A;N/A;N/A;0;N/A;N/A;N/A;N/A;N/A;N/A
37;2;1;2;22/04/2009;13/05/2009;N/A;N/A;1;251;11;N/A;N/A;N/A;0;N/A;N/A;N/A;N/A;N/A;N/A
37;2;1;2;22/04/2009;13/05/2009;N/A;N/A;1;251;15;0;N/A;N/A;0;N/A;N/A;N/A;N/A;N/A;N/A
37;2;1;2;22/04/2009;13/05/2009;N/A;N/A;1;252;2;N/A;N/A;N/A;0;N/A;N/A;N/A;N/A;N/A;N/A
37;2;1;2;22/04/2009;13/05/2009;N/A;N/A;1;252;5;N/A;N/A;N/A;0;N/A;N/A;N/A;N/A;N/A;N/A
37;2;1;2;22/04/2009;13/05/2009;N/A;N/A;1;252;8;N/A;N/A;N/A;0;N/A;N/A;N/A;N/A;N/A;N/A
37;2;1;2;22/04/2009;13/05/2009;N/A;N/A;1;252;11;N/A;N/A;N/A;0;N/A;N/A;N/A;N/A;N/A;N/A
37;2;1;2;22/04/2009;13/05/2009;N/A;N/A;1;252;15;0;N/A;N/A;0;N/A;N/A;N/A;N/A;N/A;N/A
37;2;1;2;22/04/2009;13/05/2009;N/A;N/A;1;253;2;N/A;N/A;N/A;0;N/A;N/A;N/A;N/A;N/A;N/A
37;2;1;2;22/04/2009;13/05/2009;N/A;N/A;1;253;5;N/A;N/A;N/A;0;N/A;N/A;N/A;N/A;N/A;N/A
37;2;1;2;22/04/2009;13/05/2009;N/A;N/A;1;253;8;N/A;N/A;N/A;0;N/A;N/A;N/A;N/A;N/A;N/A
37;2;1;2;22/04/2009;13/05/2009;N/A;N/A;1;253;11;N/A;N/A;N/A;0;N/A;N/A;N/A;N/A;N/A;N/A
37;2;1;2;22/04/2009;13/05/2009;N/A;N/A;1;253;15;0;N/A;N/A;0;N/A;N/A;N/A;N/A;N/A;N/A
37;2;1;2;22/04/2009;13/05/2009;N/A;N/A;1;254;2;N/A;N/A;N/A;0;N/A;N/A;N/A;N/A;N/A;N/A
37;2;1;2;22/04/2009;13/05/2009;N/A;N/A;1;254;5;N/A;N/A;N/A;0;N/A;N/A;N/A;N/A;N/A;N/A
37;2;1;2;22/04/2009;13/05/2009;N/A;N/A;1;254;8;N/A;N/A;N/A;0;N/A;N/A;N/A;N/A;N/A;N/A
37;2;1;2;22/04/2009;13/05/2009;N/A;N/A;1;254;11;N/A;N/A;N/A;0;N/A;N/A;N/A;N/A;N/A;N/A
37;2;1;2;22/04/2009;13/05/2009;N/A;N/A;1;254;15;0;N/A;N/A;0;N/A;N/A;N/A;N/A;N/A;N/A
37;2;1;2;22/04/2009;13/05/2009;N/A;N/A;1;255;2;N/A;N/A;2.41;1;N/A;N/A;N/A;N/A;N/A;N/A
37;2;1;2;22/04/2009;13/05/2009;N/A;N/A;1;255;5;N/A;10.64;5.37;1;N/A;N/A;N/A;N/A;N/A;N/A
37;2;1;2;22/04/2009;13/05/2009;N/A;N/A;1;255;8;N/A;14.82;8.62;1;N/A;N/A;N/A;N/A;N/A;N/A
37;2;1;2;22/04/2009;13/05/2009;N/A;N/A;1;255;11;N/A;16.64;10.08;1;N/A;N/A;N/A;N/A;N/A;N/A
37;2;1;2;22/04/2009;13/05/2009;13.5;0;1;255;15;1;17.27;11.43;1;N/A;N/A;N/A;N/A;N/A;N/A
38;2;2;3;22/04/2009;12/05/2009;N/A;N/A;3;256;2;N/A;N/A;N/A;0;N/A;N/A;N/A;N/A;N/A;N/A
38;2;2;3;22/04/2009;12/05/2009;N/A;N/A;3;256;5;N/A;N/A;N/A;0;N/A;N/A;N/A;N/A;N/A;N/A
38;2;2;3;22/04/2009;12/05/2009;N/A;N/A;3;256;8;N/A;N/A;N/A;0;N/A;N/A;N/A;N/A;N/A;N/A
38;2;2;3;22/04/2009;12/05/2009;N/A;N/A;3;256;11;N/A;N/A;N/A;0;N/A;N/A;N/A;N/A;N/A;N/A
38;2;2;3;22/04/2009;12/05/2009;13.83333333;0;3;256;15;0;N/A;N/A;0;6;10.54;15.49;6;10;17.53
38;2;2;3;22/04/2009;12/05/2009;N/A;N/A;3;257;2;N/A;N/A;N/A;0;N/A;N/A;N/A;N/A;N/A;N/A
38;2;2;3;22/04/2009;12/05/2009;N/A;N/A;3;257;5;N/A;N/A;N/A;0;N/A;N/A;N/A;N/A;N/A;N/A
38;2;2;3;22/04/2009;12/05/2009;N/A;N/A;3;257;8;N/A;N/A;N/A;0;N/A;N/A;N/A;N/A;N/A;N/A
38;2;2;3;22/04/2009;12/05/2009;N/A;N/A;3;257;11;N/A;N/A;N/A;0;N/A;N/A;N/A;N/A;N/A;N/A
38;2;2;3;22/04/2009;12/05/2009;N/A;N/A;3;257;15;0;N/A;N/A;0;N/A;N/A;N/A;N/A;N/A;N/A
38;2;2;3;22/04/2009;12/05/2009;N/A;N/A;3;258;2;N/A;N/A;N/A;0;N/A;N/A;N/A;N/A;N/A;N/A
38;2;2;3;22/04/2009;12/05/2009;N/A;N/A;3;258;5;N/A;N/A;N/A;0;N/A;N/A;N/A;N/A;N/A;N/A
38;2;2;3;22/04/2009;12/05/2009;N/A;N/A;3;258;8;N/A;N/A;N/A;0;N/A;N/A;N/A;N/A;N/A;N/A
38;2;2;3;22/04/2009;12/05/2009;N/A;N/A;3;258;11;N/A;N/A;N/A;0;N/A;N/A;N/A;N/A;N/A;N/A
38;2;2;3;22/04/2009;12/05/2009;N/A;N/A;3;258;15;0;N/A;N/A;0;N/A;N/A;N/A;N/A;N/A;N/A
38;2;2;3;22/04/2009;12/05/2009;N/A;N/A;3;259;2;N/A;N/A;N/A;0;N/A;N/A;N/A;N/A;N/A;N/A
38;2;2;3;22/04/2009;12/05/2009;N/A;N/A;3;259;5;N/A;N/A;N/A;0;N/A;N/A;N/A;N/A;N/A;N/A
38;2;2;3;22/04/2009;12/05/2009;N/A;N/A;3;259;8;N/A;N/A;N/A;0;N/A;N/A;N/A;N/A;N/A;N/A
38;2;2;3;22/04/2009;12/05/2009;N/A;N/A;3;259;11;N/A;N/A;N/A;0;N/A;N/A;N/A;N/A;N/A;N/A
38;2;2;3;22/04/2009;12/05/2009;N/A;N/A;3;259;15;0;N/A;N/A;0;N/A;N/A;N/A;N/A;N/A;N/A
38;2;2;3;22/04/2009;12/05/2009;N/A;N/A;3;260;2;N/A;N/A;2.54;1;N/A;N/A;N/A;N/A;N/A;N/A
38;2;2;3;22/04/2009;12/05/2009;N/A;N/A;3;260;5;N/A;N/A;5.32;1;N/A;N/A;N/A;N/A;N/A;N/A
38;2;2;3;22/04/2009;12/05/2009;N/A;N/A;3;260;8;N/A;14.42;9.04;1;N/A;N/A;N/A;N/A;N/A;N/A
38;2;2;3;22/04/2009;12/05/2009;N/A;N/A;3;260;11;N/A;16.2;10.38;1;N/A;N/A;N/A;N/A;N/A;N/A
38;2;2;3;22/04/2009;12/05/2009;13.83333333;0;3;260;15;1;16.22;10.39;1;N/A;N/A;N/A;N/A;N/A;N/A
38;2;2;3;22/04/2009;12/05/2009;N/A;N/A;3;261;2;N/A;N/A;2.69;2;N/A;N/A;N/A;N/A;N/A;N/A
38;2;2;3;22/04/2009;12/05/2009;N/A;N/A;3;261;5;N/A;N/A;5.96;2;N/A;N/A;N/A;N/A;N/A;N/A
38;2;2;3;22/04/2009;12/05/2009;N/A;N/A;3;261;8;N/A;14.38;8.56;2;N/A;N/A;N/A;N/A;N/A;N/A
38;2;2;3;22/04/2009;12/05/2009;N/A;N/A;3;261;11;N/A;15.81;10.27;2;N/A;N/A;N/A;N/A;N/A;N/A
38;2;2;3;22/04/2009;12/05/2009;N/A;N/A;3;261;15;1;15.75;9.81;2;N/A;N/A;N/A;N/A;N/A;N/A
38;2;2;3;22/04/2009;12/05/2009;N/A;N/A;3;262;2;N/A;N/A;2.14;1;N/A;N/A;N/A;N/A;N/A;N/A
38;2;2;3;22/04/2009;12/05/2009;N/A;N/A;3;262;5;N/A;N/A;5.09;1;N/A;N/A;N/A;N/A;N/A;N/A
38;2;2;3;22/04/2009;12/05/2009;N/A;N/A;3;262;8;N/A;14.03;8.75;1;N/A;N/A;N/A;N/A;N/A;N/A
38;2;2;3;22/04/2009;12/05/2009;N/A;N/A;3;262;11;N/A;16.25;9.88;1;N/A;N/A;N/A;N/A;N/A;N/A
38;2;2;3;22/04/2009;12/05/2009;N/A;N/A;3;262;15;1;16.71;10.73;1;N/A;N/A;N/A;N/A;N/A;N/A
39;2;1;1;07/04/2009;30/04/2009;N/A;N/A;4;263;2;N/A;N/A;N/A;0;N/A;N/A;N/A;N/A;N/A;N/A
39;2;1;1;07/04/2009;30/04/2009;N/A;N/A;4;263;5;N/A;N/A;N/A;0;N/A;N/A;N/A;N/A;N/A;N/A
39;2;1;1;07/04/2009;30/04/2009;N/A;N/A;4;263;8;N/A;N/A;N/A;0;N/A;N/A;N/A;N/A;N/A;N/A
39;2;1;1;07/04/2009;30/04/2009;N/A;N/A;4;263;11;N/A;N/A;N/A;0;N/A;N/A;N/A;N/A;N/A;N/A
39;2;1;1;07/04/2009;30/04/2009;10.66666667;1;4;263;15;0;N/A;N/A;0;5;10.07;16.34;6;9.27;16.23
39;2;1;1;07/04/2009;30/04/2009;N/A;N/A;4;264;2;N/A;N/A;N/A;0;N/A;N/A;N/A;N/A;N/A;N/A
39;2;1;1;07/04/2009;30/04/2009;N/A;N/A;4;264;5;N/A;N/A;N/A;0;N/A;N/A;N/A;N/A;N/A;N/A
39;2;1;1;07/04/2009;30/04/2009;N/A;N/A;4;264;8;N/A;N/A;N/A;0;N/A;N/A;N/A;N/A;N/A;N/A
39;2;1;1;07/04/2009;30/04/2009;N/A;N/A;4;264;11;N/A;N/A;N/A;0;N/A;N/A;N/A;N/A;N/A;N/A
39;2;1;1;07/04/2009;30/04/2009;N/A;N/A;4;264;15;0;N/A;N/A;0;N/A;N/A;N/A;N/A;N/A;N/A
39;2;1;1;07/04/2009;30/04/2009;N/A;N/A;4;265;2;N/A;N/A;N/A;0;N/A;N/A;N/A;N/A;N/A;N/A
39;2;1;1;07/04/2009;30/04/2009;N/A;N/A;4;265;5;N/A;N/A;N/A;0;N/A;N/A;N/A;N/A;N/A;N/A
39;2;1;1;07/04/2009;30/04/2009;N/A;N/A;4;265;8;N/A;N/A;N/A;0;N/A;N/A;N/A;N/A;N/A;N/A
39;2;1;1;07/04/2009;30/04/2009;N/A;N/A;4;265;11;N/A;N/A;N/A;0;N/A;N/A;N/A;N/A;N/A;N/A
39;2;1;1;07/04/2009;30/04/2009;N/A;N/A;4;265;15;0;N/A;N/A;0;N/A;N/A;N/A;N/A;N/A;N/A
39;2;1;1;07/04/2009;30/04/2009;N/A;N/A;4;266;2;N/A;N/A;N/A;0;N/A;N/A;N/A;N/A;N/A;N/A
39;2;1;1;07/04/2009;30/04/2009;N/A;N/A;4;266;5;N/A;N/A;N/A;0;N/A;N/A;N/A;N/A;N/A;N/A
39;2;1;1;07/04/2009;30/04/2009;N/A;N/A;4;266;8;N/A;N/A;N/A;0;N/A;N/A;N/A;N/A;N/A;N/A
39;2;1;1;07/04/2009;30/04/2009;N/A;N/A;4;266;11;N/A;N/A;N/A;0;N/A;N/A;N/A;N/A;N/A;N/A
39;2;1;1;07/04/2009;30/04/2009;N/A;N/A;4;266;15;0;N/A;N/A;0;N/A;N/A;N/A;N/A;N/A;N/A
39;2;1;1;07/04/2009;30/04/2009;N/A;N/A;4;267;2;N/A;N/A;1.46;2;N/A;N/A;N/A;N/A;N/A;N/A
39;2;1;1;07/04/2009;30/04/2009;N/A;N/A;4;267;5;N/A;8.88;4.33;2;N/A;N/A;N/A;N/A;N/A;N/A
39;2;1;1;07/04/2009;30/04/2009;N/A;N/A;4;267;8;N/A;14.11;8.15;2;N/A;N/A;N/A;N/A;N/A;N/A
39;2;1;1;07/04/2009;30/04/2009;N/A;N/A;4;267;11;N/A;15.34;9.97;2;N/A;N/A;N/A;N/A;N/A;N/A
39;2;1;1;07/04/2009;30/04/2009;10.66666667;1;4;267;15;1;16.05;11;2;N/A;N/A;N/A;N/A;N/A;N/A
39;2;1;1;07/04/2009;30/04/2009;N/A;N/A;4;268;2;N/A;N/A;1.47;2;N/A;N/A;N/A;N/A;N/A;N/A
39;2;1;1;07/04/2009;30/04/2009;N/A;N/A;4;268;5;N/A;9.18;4.27;2;N/A;N/A;N/A;N/A;N/A;N/A
39;2;1;1;07/04/2009;30/04/2009;N/A;N/A;4;268;8;N/A;13.84;7.51;2;N/A;N/A;N/A;N/A;N/A;N/A
39;2;1;1;07/04/2009;30/04/2009;N/A;N/A;4;268;11;N/A;15.74;10.07;2;N/A;N/A;N/A;N/A;N/A;N/A
39;2;1;1;07/04/2009;30/04/2009;N/A;N/A;4;268;15;1;16.37;10.92;2;N/A;N/A;N/A;N/A;N/A;N/A
39;2;1;1;07/04/2009;30/04/2009;N/A;N/A;4;269;2;N/A;N/A;1.56;2;N/A;N/A;N/A;N/A;N/A;N/A
39;2;1;1;07/04/2009;30/04/2009;N/A;N/A;4;269;5;N/A;8.67;4.22;2;N/A;N/A;N/A;N/A;N/A;N/A
39;2;1;1;07/04/2009;30/04/2009;N/A;N/A;4;269;8;N/A;14.06;7.72;2;N/A;N/A;N/A;N/A;N/A;N/A
39;2;1;1;07/04/2009;30/04/2009;N/A;N/A;4;269;11;N/A;15.04;9.16;2;N/A;N/A;N/A;N/A;N/A;N/A
39;2;1;1;07/04/2009;30/04/2009;N/A;N/A;4;269;15;1;16.26;10.44;2;N/A;N/A;N/A;N/A;N/A;N/A
39;2;1;1;07/04/2009;30/04/2009;N/A;N/A;4;270;2;N/A;N/A;1.41;1;N/A;N/A;N/A;N/A;N/A;N/A
39;2;1;1;07/04/2009;30/04/2009;N/A;N/A;4;270;5;N/A;8.8;3.93;1;N/A;N/A;N/A;N/A;N/A;N/A
39;2;1;1;07/04/2009;30/04/2009;N/A;N/A;4;270;8;N/A;14.25;8.03;1;N/A;N/A;N/A;N/A;N/A;N/A
39;2;1;1;07/04/2009;30/04/2009;N/A;N/A;4;270;11;N/A;16.68;10.68;1;N/A;N/A;N/A;N/A;N/A;N/A
39;2;1;1;07/04/2009;30/04/2009;N/A;N/A;4;270;15;1;17.44;11.6;1;N/A;N/A;N/A;N/A;N/A;N/A
40;2;2;4;13/04/2009;05/05/2009;N/A;N/A;0;271;2;N/A;N/A;N/A;0;N/A;N/A;N/A;N/A;N/A;N/A
40;2;2;4;13/04/2009;05/05/2009;N/A;N/A;0;271;5;N/A;N/A;N/A;0;N/A;N/A;N/A;N/A;N/A;N/A
40;2;2;4;13/04/2009;05/05/2009;N/A;N/A;0;271;8;N/A;N/A;N/A;0;N/A;N/A;N/A;N/A;N/A;N/A
40;2;2;4;13/04/2009;05/05/2009;N/A;N/A;0;271;11;N/A;N/A;N/A;0;N/A;N/A;N/A;N/A;N/A;N/A
40;2;2;4;13/04/2009;05/05/2009;16;0;0;271;15;0;N/A;N/A;0;N/A;N/A;N/A;N/A;N/A;N/A
40;2;2;4;13/04/2009;05/05/2009;N/A;N/A;0;272;2;N/A;N/A;N/A;0;N/A;N/A;N/A;N/A;N/A;N/A
40;2;2;4;13/04/2009;05/05/2009;N/A;N/A;0;272;5;N/A;N/A;N/A;0;N/A;N/A;N/A;N/A;N/A;N/A
40;2;2;4;13/04/2009;05/05/2009;N/A;N/A;0;272;8;N/A;N/A;N/A;0;N/A;N/A;N/A;N/A;N/A;N/A
40;2;2;4;13/04/2009;05/05/2009;N/A;N/A;0;272;11;N/A;N/A;N/A;0;N/A;N/A;N/A;N/A;N/A;N/A
40;2;2;4;13/04/2009;05/05/2009;N/A;N/A;0;272;15;0;N/A;N/A;0;N/A;N/A;N/A;N/A;N/A;N/A
40;2;2;4;13/04/2009;05/05/2009;N/A;N/A;0;273;2;N/A;N/A;N/A;0;N/A;N/A;N/A;N/A;N/A;N/A
40;2;2;4;13/04/2009;05/05/2009;N/A;N/A;0;273;5;N/A;N/A;N/A;0;N/A;N/A;N/A;N/A;N/A;N/A
40;2;2;4;13/04/2009;05/05/2009;N/A;N/A;0;273;8;N/A;N/A;N/A;0;N/A;N/A;N/A;N/A;N/A;N/A
40;2;2;4;13/04/2009;05/05/2009;N/A;N/A;0;273;11;N/A;N/A;N/A;0;N/A;N/A;N/A;N/A;N/A;N/A
40;2;2;4;13/04/2009;05/05/2009;N/A;N/A;0;273;15;0;N/A;N/A;0;N/A;N/A;N/A;N/A;N/A;N/A
40;2;2;4;13/04/2009;05/05/2009;N/A;N/A;0;274;2;N/A;N/A;N/A;0;N/A;N/A;N/A;N/A;N/A;N/A
40;2;2;4;13/04/2009;05/05/2009;N/A;N/A;0;274;5;N/A;N/A;N/A;0;N/A;N/A;N/A;N/A;N/A;N/A
40;2;2;4;13/04/2009;05/05/2009;N/A;N/A;0;274;8;N/A;N/A;N/A;0;N/A;N/A;N/A;N/A;N/A;N/A
40;2;2;4;13/04/2009;05/05/2009;N/A;N/A;0;274;11;N/A;N/A;N/A;0;N/A;N/A;N/A;N/A;N/A;N/A
40;2;2;4;13/04/2009;05/05/2009;N/A;N/A;0;274;15;0;N/A;N/A;0;N/A;N/A;N/A;N/A;N/A;N/A
40;2;2;4;13/04/2009;05/05/2009;N/A;N/A;0;275;2;N/A;N/A;N/A;0;N/A;N/A;N/A;N/A;N/A;N/A
40;2;2;4;13/04/2009;05/05/2009;N/A;N/A;0;275;5;N/A;N/A;N/A;0;N/A;N/A;N/A;N/A;N/A;N/A
40;2;2;4;13/04/2009;05/05/2009;N/A;N/A;0;275;8;N/A;N/A;N/A;0;N/A;N/A;N/A;N/A;N/A;N/A
40;2;2;4;13/04/2009;05/05/2009;N/A;N/A;0;275;11;N/A;N/A;N/A;0;N/A;N/A;N/A;N/A;N/A;N/A
40;2;2;4;13/04/2009;05/05/2009;N/A;N/A;0;275;15;0;N/A;N/A;0;N/A;N/A;N/A;N/A;N/A;N/A
40;2;2;4;13/04/2009;05/05/2009;N/A;N/A;0;276;2;N/A;N/A;N/A;0;N/A;N/A;N/A;N/A;N/A;N/A
40;2;2;4;13/04/2009;05/05/2009;N/A;N/A;0;276;5;N/A;N/A;N/A;0;N/A;N/A;N/A;N/A;N/A;N/A
40;2;2;4;13/04/2009;05/05/2009;N/A;N/A;0;276;8;N/A;N/A;N/A;0;N/A;N/A;N/A;N/A;N/A;N/A
40;2;2;4;13/04/2009;05/05/2009;N/A;N/A;0;276;11;N/A;N/A;N/A;0;N/A;N/A;N/A;N/A;N/A;N/A
40;2;2;4;13/04/2009;05/05/2009;N/A;N/A;0;276;15;0;N/A;N/A;0;N/A;N/A;N/A;N/A;N/A;N/A
41;2;2;3;15/04/2009;06/05/2009;N/A;N/A;2;277;2;N/A;N/A;N/A;0;N/A;N/A;N/A;N/A;N/A;N/A
41;2;2;3;15/04/2009;06/05/2009;N/A;N/A;2;277;5;N/A;N/A;N/A;0;N/A;N/A;N/A;N/A;N/A;N/A
41;2;2;3;15/04/2009;06/05/2009;N/A;N/A;2;277;8;N/A;N/A;N/A;0;N/A;N/A;N/A;N/A;N/A;N/A
41;2;2;3;15/04/2009;06/05/2009;N/A;N/A;2;277;11;N/A;N/A;N/A;0;N/A;N/A;N/A;N/A;N/A;N/A
41;2;2;3;15/04/2009;06/05/2009;17.5;0;2;277;15;0;N/A;N/A;0;5;9.47;15.07;6;10.17;16.38
41;2;2;3;15/04/2009;06/05/2009;N/A;N/A;2;278;2;N/A;N/A;N/A;0;N/A;N/A;N/A;N/A;N/A;N/A
41;2;2;3;15/04/2009;06/05/2009;N/A;N/A;2;278;5;N/A;N/A;N/A;0;N/A;N/A;N/A;N/A;N/A;N/A
41;2;2;3;15/04/2009;06/05/2009;N/A;N/A;2;278;8;N/A;N/A;N/A;0;N/A;N/A;N/A;N/A;N/A;N/A
41;2;2;3;15/04/2009;06/05/2009;N/A;N/A;2;278;11;N/A;N/A;N/A;0;N/A;N/A;N/A;N/A;N/A;N/A
41;2;2;3;15/04/2009;06/05/2009;N/A;N/A;2;278;15;0;N/A;N/A;0;N/A;N/A;N/A;N/A;N/A;N/A
41;2;2;3;15/04/2009;06/05/2009;N/A;N/A;2;279;2;N/A;N/A;N/A;0;N/A;N/A;N/A;N/A;N/A;N/A
41;2;2;3;15/04/2009;06/05/2009;N/A;N/A;2;279;5;N/A;N/A;N/A;0;N/A;N/A;N/A;N/A;N/A;N/A
41;2;2;3;15/04/2009;06/05/2009;N/A;N/A;2;279;8;N/A;N/A;N/A;0;N/A;N/A;N/A;N/A;N/A;N/A
41;2;2;3;15/04/2009;06/05/2009;N/A;N/A;2;279;11;N/A;N/A;N/A;0;N/A;N/A;N/A;N/A;N/A;N/A
41;2;2;3;15/04/2009;06/05/2009;N/A;N/A;2;279;15;0;N/A;N/A;0;N/A;N/A;N/A;N/A;N/A;N/A
41;2;2;3;15/04/2009;06/05/2009;N/A;N/A;2;280;2;N/A;N/A;N/A;0;N/A;N/A;N/A;N/A;N/A;N/A
41;2;2;3;15/04/2009;06/05/2009;N/A;N/A;2;280;5;N/A;N/A;N/A;0;N/A;N/A;N/A;N/A;N/A;N/A
41;2;2;3;15/04/2009;06/05/2009;N/A;N/A;2;280;8;N/A;N/A;N/A;0;N/A;N/A;N/A;N/A;N/A;N/A
41;2;2;3;15/04/2009;06/05/2009;N/A;N/A;2;280;11;N/A;N/A;N/A;0;N/A;N/A;N/A;N/A;N/A;N/A
41;2;2;3;15/04/2009;06/05/2009;N/A;N/A;2;280;15;0;N/A;N/A;0;N/A;N/A;N/A;N/A;N/A;N/A
41;2;2;3;15/04/2009;06/05/2009;N/A;N/A;2;281;2;N/A;N/A;N/A;0;N/A;N/A;N/A;N/A;N/A;N/A
41;2;2;3;15/04/2009;06/05/2009;N/A;N/A;2;281;5;N/A;N/A;N/A;0;N/A;N/A;N/A;N/A;N/A;N/A
41;2;2;3;15/04/2009;06/05/2009;N/A;N/A;2;281;8;N/A;N/A;N/A;0;N/A;N/A;N/A;N/A;N/A;N/A
41;2;2;3;15/04/2009;06/05/2009;N/A;N/A;2;281;11;N/A;N/A;N/A;0;N/A;N/A;N/A;N/A;N/A;N/A
41;2;2;3;15/04/2009;06/05/2009;N/A;N/A;2;281;15;0;N/A;N/A;0;N/A;N/A;N/A;N/A;N/A;N/A
41;2;2;3;15/04/2009;06/05/2009;N/A;N/A;2;282;2;N/A;N/A;2.39;2;N/A;N/A;N/A;N/A;N/A;N/A
41;2;2;3;15/04/2009;06/05/2009;N/A;N/A;2;282;5;N/A;N/A;5.25;2;N/A;N/A;N/A;N/A;N/A;N/A
41;2;2;3;15/04/2009;06/05/2009;N/A;N/A;2;282;8;N/A;13.19;8.08;2;N/A;N/A;N/A;N/A;N/A;N/A
41;2;2;3;15/04/2009;06/05/2009;N/A;N/A;2;282;11;N/A;15;9.6;2;N/A;N/A;N/A;N/A;N/A;N/A
41;2;2;3;15/04/2009;06/05/2009;17.5;0;2;282;15;1;15.88;10.42;2;N/A;N/A;N/A;N/A;N/A;N/A
41;2;2;3;15/04/2009;06/05/2009;N/A;N/A;2;283;2;N/A;N/A;2.4;1;N/A;N/A;N/A;N/A;N/A;N/A
41;2;2;3;15/04/2009;06/05/2009;N/A;N/A;2;283;5;N/A;N/A;4.58;1;N/A;N/A;N/A;N/A;N/A;N/A
41;2;2;3;15/04/2009;06/05/2009;N/A;N/A;2;283;8;N/A;13.2;7.85;1;N/A;N/A;N/A;N/A;N/A;N/A
41;2;2;3;15/04/2009;06/05/2009;N/A;N/A;2;283;11;N/A;15.46;9.48;1;N/A;N/A;N/A;N/A;N/A;N/A
41;2;2;3;15/04/2009;06/05/2009;N/A;N/A;2;283;15;1;16.32;10.5;1;N/A;N/A;N/A;N/A;N/A;N/A
42;2;1;0;19/04/2009;09/05/2009;N/A;N/A;7;284;2;N/A;N/A;2.37;1;N/A;N/A;N/A;N/A;N/A;N/A
42;2;1;0;19/04/2009;09/05/2009;N/A;N/A;7;284;5;N/A;10.26;5.53;1;N/A;N/A;N/A;N/A;N/A;N/A
42;2;1;0;19/04/2009;09/05/2009;N/A;N/A;7;284;8;N/A;14.7;8.63;1;N/A;N/A;N/A;N/A;N/A;N/A
42;2;1;0;19/04/2009;09/05/2009;N/A;N/A;7;284;11;N/A;16.94;10.97;1;N/A;N/A;N/A;N/A;N/A;N/A
42;2;1;0;19/04/2009;09/05/2009;14.5;1;7;284;15;1;17.24;11.17;1;5;N/A;16.21;6;9.44;15.91
42;2;1;0;19/04/2009;09/05/2009;N/A;N/A;7;285;2;N/A;N/A;1.91;1;N/A;N/A;N/A;N/A;N/A;N/A
42;2;1;0;19/04/2009;09/05/2009;N/A;N/A;7;285;5;N/A;9.15;4.54;1;N/A;N/A;N/A;N/A;N/A;N/A
42;2;1;0;19/04/2009;09/05/2009;N/A;N/A;7;285;8;N/A;13.81;7.72;1;N/A;N/A;N/A;N/A;N/A;N/A
42;2;1;0;19/04/2009;09/05/2009;N/A;N/A;7;285;11;N/A;16.01;10.19;1;N/A;N/A;N/A;N/A;N/A;N/A
42;2;1;0;19/04/2009;09/05/2009;N/A;N/A;7;285;15;1;16.48;11.05;1;N/A;N/A;N/A;N/A;N/A;N/A
42;2;1;0;19/04/2009;09/05/2009;N/A;N/A;7;286;2;N/A;N/A;2.1;1;N/A;N/A;N/A;N/A;N/A;N/A
42;2;1;0;19/04/2009;09/05/2009;N/A;N/A;7;286;5;N/A;9.7;5.01;1;N/A;N/A;N/A;N/A;N/A;N/A
42;2;1;0;19/04/2009;09/05/2009;N/A;N/A;7;286;8;N/A;13.74;8.27;1;N/A;N/A;N/A;N/A;N/A;N/A
42;2;1;0;19/04/2009;09/05/2009;N/A;N/A;7;286;11;N/A;16.29;10.55;1;N/A;N/A;N/A;N/A;N/A;N/A
42;2;1;0;19/04/2009;09/05/2009;N/A;N/A;7;286;15;1;16.64;11.05;1;N/A;N/A;N/A;N/A;N/A;N/A
42;2;1;0;19/04/2009;09/05/2009;N/A;N/A;7;287;2;N/A;N/A;2.21;1;N/A;N/A;N/A;N/A;N/A;N/A
42;2;1;0;19/04/2009;09/05/2009;N/A;N/A;7;287;5;N/A;9.6;4.91;1;N/A;N/A;N/A;N/A;N/A;N/A
42;2;1;0;19/04/2009;09/05/2009;N/A;N/A;7;287;8;N/A;13.71;8.16;1;N/A;N/A;N/A;N/A;N/A;N/A
42;2;1;0;19/04/2009;09/05/2009;N/A;N/A;7;287;11;N/A;16.17;10.45;1;N/A;N/A;N/A;N/A;N/A;N/A
42;2;1;0;19/04/2009;09/05/2009;N/A;N/A;7;287;15;1;16.53;10.91;1;N/A;N/A;N/A;N/A;N/A;N/A
42;2;1;0;19/04/2009;09/05/2009;N/A;N/A;7;288;2;N/A;N/A;1.9;2;N/A;N/A;N/A;N/A;N/A;N/A
42;2;1;0;19/04/2009;09/05/2009;N/A;N/A;7;288;5;N/A;9.36;4.46;2;N/A;N/A;N/A;N/A;N/A;N/A
42;2;1;0;19/04/2009;09/05/2009;N/A;N/A;7;288;8;N/A;13.68;7.95;2;N/A;N/A;N/A;N/A;N/A;N/A
42;2;1;0;19/04/2009;09/05/2009;N/A;N/A;7;288;11;N/A;15.94;10.56;2;N/A;N/A;N/A;N/A;N/A;N/A
42;2;1;0;19/04/2009;09/05/2009;N/A;N/A;7;288;15;1;16.57;10.41;2;N/A;N/A;N/A;N/A;N/A;N/A
42;2;1;0;19/04/2009;09/05/2009;N/A;N/A;7;289;2;N/A;N/A;1.36;2;N/A;N/A;N/A;N/A;N/A;N/A
42;2;1;0;19/04/2009;09/05/2009;N/A;N/A;7;289;5;N/A;8.1;3.66;2;N/A;N/A;N/A;N/A;N/A;N/A
42;2;1;0;19/04/2009;09/05/2009;N/A;N/A;7;289;8;N/A;12.22;6.84;2;N/A;N/A;N/A;N/A;N/A;N/A
42;2;1;0;19/04/2009;09/05/2009;N/A;N/A;7;289;11;N/A;15.04;9.44;2;N/A;N/A;N/A;N/A;N/A;N/A
42;2;1;0;19/04/2009;09/05/2009;N/A;N/A;7;289;15;1;15.91;10.21;2;N/A;N/A;N/A;N/A;N/A;N/A
42;2;1;0;19/04/2009;09/05/2009;N/A;N/A;7;290;2;N/A;N/A;2.28;2;N/A;N/A;N/A;N/A;N/A;N/A
42;2;1;0;19/04/2009;09/05/2009;N/A;N/A;7;290;5;N/A;9.69;5.25;2;N/A;N/A;N/A;N/A;N/A;N/A
42;2;1;0;19/04/2009;09/05/2009;N/A;N/A;7;290;8;N/A;14.35;8.4;2;N/A;N/A;N/A;N/A;N/A;N/A
42;2;1;0;19/04/2009;09/05/2009;N/A;N/A;7;290;11;N/A;16.55;10.71;2;N/A;N/A;N/A;N/A;N/A;N/A
42;2;1;0;19/04/2009;09/05/2009;N/A;N/A;7;290;15;1;16.94;10.7;2;N/A;N/A;N/A;N/A;N/A;N/A
43;2;2;5;14/04/2009;04/05/2009;N/A;N/A;4;291;2;N/A;N/A;1.91;2;N/A;N/A;N/A;N/A;N/A;N/A
43;2;2;5;14/04/2009;04/05/2009;N/A;N/A;4;291;5;N/A;10.41;4.89;2;N/A;N/A;N/A;N/A;N/A;N/A
43;2;2;5;14/04/2009;04/05/2009;N/A;N/A;4;291;8;N/A;13.64;7.48;2;N/A;N/A;N/A;N/A;N/A;N/A
43;2;2;5;14/04/2009;04/05/2009;N/A;N/A;4;291;11;N/A;15.61;8.9;2;N/A;N/A;N/A;N/A;N/A;N/A
43;2;2;5;14/04/2009;04/05/2009;14.66666667;0;4;291;15;1;16.09;10.12;2;6;N/A;17;6;9.91;17.17
43;2;2;5;14/04/2009;04/05/2009;N/A;N/A;4;292;2;N/A;N/A;2.04;2;N/A;N/A;N/A;N/A;N/A;N/A
43;2;2;5;14/04/2009;04/05/2009;N/A;N/A;4;292;5;N/A;10.2;4.8;2;N/A;N/A;N/A;N/A;N/A;N/A
43;2;2;5;14/04/2009;04/05/2009;N/A;N/A;4;292;8;N/A;13.63;7.25;2;N/A;N/A;N/A;N/A;N/A;N/A
43;2;2;5;14/04/2009;04/05/2009;N/A;N/A;4;292;11;N/A;15.49;8.87;2;N/A;N/A;N/A;N/A;N/A;N/A
43;2;2;5;14/04/2009;04/05/2009;N/A;N/A;4;292;15;1;16.24;9.63;2;N/A;N/A;N/A;N/A;N/A;N/A
43;2;2;5;14/04/2009;04/05/2009;N/A;N/A;4;293;2;N/A;N/A;2.45;1;N/A;N/A;N/A;N/A;N/A;N/A
43;2;2;5;14/04/2009;04/05/2009;N/A;N/A;4;293;5;N/A;11.68;5.96;1;N/A;N/A;N/A;N/A;N/A;N/A
43;2;2;5;14/04/2009;04/05/2009;N/A;N/A;4;293;8;N/A;15.46;8.76;1;N/A;N/A;N/A;N/A;N/A;N/A
43;2;2;5;14/04/2009;04/05/2009;N/A;N/A;4;293;11;N/A;16.79;10.54;1;N/A;N/A;N/A;N/A;N/A;N/A
43;2;2;5;14/04/2009;04/05/2009;N/A;N/A;4;293;15;1;17.12;11.28;1;N/A;N/A;N/A;N/A;N/A;N/A
43;2;2;5;14/04/2009;04/05/2009;N/A;N/A;4;294;2;N/A;N/A;1.83;2;N/A;N/A;N/A;N/A;N/A;N/A
43;2;2;5;14/04/2009;04/05/2009;N/A;N/A;4;294;5;N/A;9.97;4.58;2;N/A;N/A;N/A;N/A;N/A;N/A
43;2;2;5;14/04/2009;04/05/2009;N/A;N/A;4;294;8;N/A;13.6;7.38;2;N/A;N/A;N/A;N/A;N/A;N/A
43;2;2;5;14/04/2009;04/05/2009;N/A;N/A;4;294;11;N/A;15.44;8.73;2;N/A;N/A;N/A;N/A;N/A;N/A
43;2;2;5;14/04/2009;04/05/2009;N/A;N/A;4;294;15;1;15.92;10.09;2;N/A;N/A;N/A;N/A;N/A;N/A
44;2;1;2;22/04/2009;13/05/2009;13.5;0;2;295;15;1;N/A;N/A;1;N/A;N/A;N/A;N/A;N/A;N/A
44;2;1;2;22/04/2009;13/05/2009;N/A;N/A;2;296;15;1;N/A;N/A;1;N/A;N/A;N/A;N/A;N/A;N/A
45;2;2;4;01/05/2009;19/05/2009;N/A;N/A;3;297;2;N/A;N/A;N/A;0;N/A;N/A;N/A;N/A;N/A;N/A
45;2;2;4;01/05/2009;19/05/2009;N/A;N/A;3;297;5;N/A;N/A;N/A;0;N/A;N/A;N/A;N/A;N/A;N/A
45;2;2;4;01/05/2009;19/05/2009;N/A;N/A;3;297;8;N/A;N/A;N/A;0;N/A;N/A;N/A;N/A;N/A;N/A
45;2;2;4;01/05/2009;19/05/2009;N/A;N/A;3;297;11;N/A;N/A;N/A;0;N/A;N/A;N/A;N/A;N/A;N/A
45;2;2;4;01/05/2009;19/05/2009;17.16666667;0;3;297;15;0;N/A;N/A;2;6;11.08;16.2;6;10.86;16.73
45;2;2;4;01/05/2009;19/05/2009;N/A;N/A;3;298;2;N/A;N/A;N/A;0;N/A;N/A;N/A;N/A;N/A;N/A
45;2;2;4;01/05/2009;19/05/2009;N/A;N/A;3;298;5;N/A;N/A;N/A;0;N/A;N/A;N/A;N/A;N/A;N/A
45;2;2;4;01/05/2009;19/05/2009;N/A;N/A;3;298;8;N/A;N/A;N/A;0;N/A;N/A;N/A;N/A;N/A;N/A
45;2;2;4;01/05/2009;19/05/2009;N/A;N/A;3;298;11;N/A;N/A;N/A;0;N/A;N/A;N/A;N/A;N/A;N/A
45;2;2;4;01/05/2009;19/05/2009;N/A;N/A;3;298;15;0;N/A;N/A;2;N/A;N/A;N/A;N/A;N/A;N/A
45;2;2;4;01/05/2009;19/05/2009;N/A;N/A;3;299;2;N/A;N/A;2.29;1;N/A;N/A;N/A;N/A;N/A;N/A
45;2;2;4;01/05/2009;19/05/2009;N/A;N/A;3;299;5;N/A;9.14;4.88;1;N/A;N/A;N/A;N/A;N/A;N/A
45;2;2;4;01/05/2009;19/05/2009;N/A;N/A;3;299;8;N/A;12.3;7.98;1;N/A;N/A;N/A;N/A;N/A;N/A
45;2;2;4;01/05/2009;19/05/2009;N/A;N/A;3;299;11;N/A;14.66;10.64;1;N/A;N/A;N/A;N/A;N/A;N/A
45;2;2;4;01/05/2009;19/05/2009;17.16666667;0;3;299;15;1;16.27;12.34;1;N/A;N/A;N/A;N/A;N/A;N/A
45;2;2;4;01/05/2009;19/05/2009;N/A;N/A;3;300;2;N/A;N/A;1.99;2;N/A;N/A;N/A;N/A;N/A;N/A
45;2;2;4;01/05/2009;19/05/2009;N/A;N/A;3;300;5;N/A;8.76;4.57;2;N/A;N/A;N/A;N/A;N/A;N/A
45;2;2;4;01/05/2009;19/05/2009;N/A;N/A;3;300;8;N/A;11.76;7.56;2;N/A;N/A;N/A;N/A;N/A;N/A
45;2;2;4;01/05/2009;19/05/2009;N/A;N/A;3;300;11;N/A;13.78;9.59;2;N/A;N/A;N/A;N/A;N/A;N/A
45;2;2;4;01/05/2009;19/05/2009;N/A;N/A;3;300;15;1;15.14;10.59;2;N/A;N/A;N/A;N/A;N/A;N/A
45;2;2;4;01/05/2009;19/05/2009;N/A;N/A;3;301;2;N/A;N/A;2.39;1;N/A;N/A;N/A;N/A;N/A;N/A
45;2;2;4;01/05/2009;19/05/2009;N/A;N/A;3;301;5;N/A;9.4;5.42;1;N/A;N/A;N/A;N/A;N/A;N/A
45;2;2;4;01/05/2009;19/05/2009;N/A;N/A;3;301;8;N/A;11.95;8.48;1;N/A;N/A;N/A;N/A;N/A;N/A
45;2;2;4;01/05/2009;19/05/2009;N/A;N/A;3;301;11;N/A;14.33;11.00;1;N/A;N/A;N/A;N/A;N/A;N/A
45;2;2;4;01/05/2009;19/05/2009;N/A;N/A;3;301;15;1;16.19;12.27;1;N/A;N/A;N/A;N/A;N/A;N/A
46;2;2;4;28/04/2009;19/05/2009;N/A;N/A;0;302;2;N/A;N/A;N/A;0;N/A;N/A;N/A;N/A;N/A;N/A
46;2;2;4;28/04/2009;19/05/2009;N/A;N/A;0;302;5;N/A;N/A;N/A;0;N/A;N/A;N/A;N/A;N/A;N/A
46;2;2;4;28/04/2009;19/05/2009;N/A;N/A;0;302;8;N/A;N/A;N/A;0;N/A;N/A;N/A;N/A;N/A;N/A
46;2;2;4;28/04/2009;19/05/2009;N/A;N/A;0;302;11;N/A;N/A;N/A;0;N/A;N/A;N/A;N/A;N/A;N/A
46;2;2;4;28/04/2009;19/05/2009;17.16666667;0;0;302;15;0;N/A;N/A;0;N/A;N/A;N/A;N/A;N/A;N/A
46;2;2;4;28/04/2009;19/05/2009;N/A;N/A;0;303;2;N/A;N/A;N/A;0;N/A;N/A;N/A;N/A;N/A;N/A
46;2;2;4;28/04/2009;19/05/2009;N/A;N/A;0;303;5;N/A;N/A;N/A;0;N/A;N/A;N/A;N/A;N/A;N/A
46;2;2;4;28/04/2009;19/05/2009;N/A;N/A;0;303;8;N/A;N/A;N/A;0;N/A;N/A;N/A;N/A;N/A;N/A
46;2;2;4;28/04/2009;19/05/2009;N/A;N/A;0;303;11;N/A;N/A;N/A;0;N/A;N/A;N/A;N/A;N/A;N/A
46;2;2;4;28/04/2009;19/05/2009;N/A;N/A;0;303;15;0;N/A;N/A;0;N/A;N/A;N/A;N/A;N/A;N/A
46;2;2;4;28/04/2009;19/05/2009;N/A;N/A;0;304;2;N/A;N/A;N/A;0;N/A;N/A;N/A;N/A;N/A;N/A
46;2;2;4;28/04/2009;19/05/2009;N/A;N/A;0;304;5;N/A;N/A;N/A;0;N/A;N/A;N/A;N/A;N/A;N/A
46;2;2;4;28/04/2009;19/05/2009;N/A;N/A;0;304;8;N/A;N/A;N/A;0;N/A;N/A;N/A;N/A;N/A;N/A
46;2;2;4;28/04/2009;19/05/2009;N/A;N/A;0;304;11;N/A;N/A;N/A;0;N/A;N/A;N/A;N/A;N/A;N/A
46;2;2;4;28/04/2009;19/05/2009;N/A;N/A;0;304;15;0;N/A;N/A;0;N/A;N/A;N/A;N/A;N/A;N/A
46;2;2;4;28/04/2009;19/05/2009;N/A;N/A;0;305;2;N/A;N/A;N/A;0;N/A;N/A;N/A;N/A;N/A;N/A
46;2;2;4;28/04/2009;19/05/2009;N/A;N/A;0;305;5;N/A;N/A;N/A;0;N/A;N/A;N/A;N/A;N/A;N/A
46;2;2;4;28/04/2009;19/05/2009;N/A;N/A;0;305;8;N/A;N/A;N/A;0;N/A;N/A;N/A;N/A;N/A;N/A
46;2;2;4;28/04/2009;19/05/2009;N/A;N/A;0;305;11;N/A;N/A;N/A;0;N/A;N/A;N/A;N/A;N/A;N/A
46;2;2;4;28/04/2009;19/05/2009;N/A;N/A;0;305;15;0;N/A;N/A;0;N/A;N/A;N/A;N/A;N/A;N/A
46;2;2;4;28/04/2009;19/05/2009;N/A;N/A;0;306;2;N/A;N/A;N/A;0;N/A;N/A;N/A;N/A;N/A;N/A
46;2;2;4;28/04/2009;19/05/2009;N/A;N/A;0;306;5;N/A;N/A;N/A;0;N/A;N/A;N/A;N/A;N/A;N/A
46;2;2;4;28/04/2009;19/05/2009;N/A;N/A;0;306;8;N/A;N/A;N/A;0;N/A;N/A;N/A;N/A;N/A;N/A
46;2;2;4;28/04/2009;19/05/2009;N/A;N/A;0;306;11;N/A;N/A;N/A;0;N/A;N/A;N/A;N/A;N/A;N/A
46;2;2;4;28/04/2009;19/05/2009;N/A;N/A;0;306;15;0;N/A;N/A;0;N/A;N/A;N/A;N/A;N/A;N/A
46;2;2;4;28/04/2009;19/05/2009;N/A;N/A;0;307;2;N/A;N/A;N/A;0;N/A;N/A;N/A;N/A;N/A;N/A
46;2;2;4;28/04/2009;19/05/2009;N/A;N/A;0;307;5;N/A;N/A;N/A;0;N/A;N/A;N/A;N/A;N/A;N/A
46;2;2;4;28/04/2009;19/05/2009;N/A;N/A;0;307;8;N/A;N/A;N/A;0;N/A;N/A;N/A;N/A;N/A;N/A
46;2;2;4;28/04/2009;19/05/2009;N/A;N/A;0;307;11;N/A;N/A;N/A;0;N/A;N/A;N/A;N/A;N/A;N/A
46;2;2;4;28/04/2009;19/05/2009;N/A;N/A;0;307;15;0;N/A;N/A;0;N/A;N/A;N/A;N/A;N/A;N/A
46;2;2;4;28/04/2009;19/05/2009;N/A;N/A;0;308;2;N/A;N/A;N/A;0;N/A;N/A;N/A;N/A;N/A;N/A
46;2;2;4;28/04/2009;19/05/2009;N/A;N/A;0;308;5;N/A;N/A;N/A;0;N/A;N/A;N/A;N/A;N/A;N/A
46;2;2;4;28/04/2009;19/05/2009;N/A;N/A;0;308;8;N/A;N/A;N/A;0;N/A;N/A;N/A;N/A;N/A;N/A
46;2;2;4;28/04/2009;19/05/2009;N/A;N/A;0;308;11;N/A;N/A;N/A;0;N/A;N/A;N/A;N/A;N/A;N/A
46;2;2;4;28/04/2009;19/05/2009;N/A;N/A;0;308;15;0;N/A;N/A;0;N/A;N/A;N/A;N/A;N/A;N/A
46;2;2;4;28/04/2009;19/05/2009;N/A;N/A;0;309;2;N/A;N/A;N/A;0;N/A;N/A;N/A;N/A;N/A;N/A
46;2;2;4;28/04/2009;19/05/2009;N/A;N/A;0;309;5;N/A;N/A;N/A;0;N/A;N/A;N/A;N/A;N/A;N/A
46;2;2;4;28/04/2009;19/05/2009;N/A;N/A;0;309;8;N/A;N/A;N/A;0;N/A;N/A;N/A;N/A;N/A;N/A
46;2;2;4;28/04/2009;19/05/2009;N/A;N/A;0;309;11;N/A;N/A;N/A;0;N/A;N/A;N/A;N/A;N/A;N/A
46;2;2;4;28/04/2009;19/05/2009;N/A;N/A;0;309;15;0;N/A;N/A;0;N/A;N/A;N/A;N/A;N/A;N/A
46;2;2;4;28/04/2009;19/05/2009;N/A;N/A;0;310;2;N/A;N/A;N/A;0;N/A;N/A;N/A;N/A;N/A;N/A
46;2;2;4;28/04/2009;19/05/2009;N/A;N/A;0;310;5;N/A;N/A;N/A;0;N/A;N/A;N/A;N/A;N/A;N/A
46;2;2;4;28/04/2009;19/05/2009;N/A;N/A;0;310;8;N/A;N/A;N/A;0;N/A;N/A;N/A;N/A;N/A;N/A
46;2;2;4;28/04/2009;19/05/2009;N/A;N/A;0;310;11;N/A;N/A;N/A;0;N/A;N/A;N/A;N/A;N/A;N/A
46;2;2;4;28/04/2009;19/05/2009;N/A;N/A;0;310;15;0;N/A;N/A;0;N/A;N/A;N/A;N/A;N/A;N/A
47;2;1;0;07/04/2009;01/05/2009;N/A;N/A;8;311;2;N/A;N/A;2.89;1;N/A;N/A;N/A;N/A;N/A;N/A
47;2;1;0;07/04/2009;01/05/2009;N/A;N/A;8;311;5;N/A;10.35;5.04;1;N/A;N/A;N/A;N/A;N/A;N/A
47;2;1;0;07/04/2009;01/05/2009;N/A;N/A;8;311;8;N/A;14.19;7.98;1;N/A;N/A;N/A;N/A;N/A;N/A
47;2;1;0;07/04/2009;01/05/2009;N/A;N/A;8;311;11;N/A;15.48;10.1;1;N/A;N/A;N/A;N/A;N/A;N/A
47;2;1;0;07/04/2009;01/05/2009;11.16666667;0;8;311;15;1;16.23;10.46;1;6;9.44;16.41;6;10.84;16.68
47;2;1;0;07/04/2009;01/05/2009;N/A;N/A;8;312;2;N/A;N/A;2.1;2;N/A;N/A;N/A;N/A;N/A;N/A
47;2;1;0;07/04/2009;01/05/2009;N/A;N/A;8;312;5;N/A;9.24;4.28;2;N/A;N/A;N/A;N/A;N/A;N/A
47;2;1;0;07/04/2009;01/05/2009;N/A;N/A;8;312;8;N/A;13.06;6.79;2;N/A;N/A;N/A;N/A;N/A;N/A
47;2;1;0;07/04/2009;01/05/2009;N/A;N/A;8;312;11;N/A;14.78;9.1;2;N/A;N/A;N/A;N/A;N/A;N/A
47;2;1;0;07/04/2009;01/05/2009;N/A;N/A;8;312;15;1;16.15;10.25;2;N/A;N/A;N/A;N/A;N/A;N/A
47;2;1;0;07/04/2009;01/05/2009;N/A;N/A;8;313;2;N/A;N/A;2.74;2;N/A;N/A;N/A;N/A;N/A;N/A
47;2;1;0;07/04/2009;01/05/2009;N/A;N/A;8;313;5;N/A;9.81;4.89;2;N/A;N/A;N/A;N/A;N/A;N/A
47;2;1;0;07/04/2009;01/05/2009;N/A;N/A;8;313;8;N/A;13.6;7.44;2;N/A;N/A;N/A;N/A;N/A;N/A
47;2;1;0;07/04/2009;01/05/2009;N/A;N/A;8;313;11;N/A;16.03;9.44;2;N/A;N/A;N/A;N/A;N/A;N/A
47;2;1;0;07/04/2009;01/05/2009;N/A;N/A;8;313;15;1;16.36;10.49;2;N/A;N/A;N/A;N/A;N/A;N/A
47;2;1;0;07/04/2009;01/05/2009;N/A;N/A;8;314;2;N/A;N/A;1.69;1;N/A;N/A;N/A;N/A;N/A;N/A
47;2;1;0;07/04/2009;01/05/2009;N/A;N/A;8;314;5;N/A;8.12;3.38;1;N/A;N/A;N/A;N/A;N/A;N/A
47;2;1;0;07/04/2009;01/05/2009;N/A;N/A;8;314;8;N/A;12.26;6.03;1;N/A;N/A;N/A;N/A;N/A;N/A
47;2;1;0;07/04/2009;01/05/2009;N/A;N/A;8;314;11;N/A;14.81;9.05;1;N/A;N/A;N/A;N/A;N/A;N/A
47;2;1;0;07/04/2009;01/05/2009;N/A;N/A;8;314;15;1;16.11;10.1;1;N/A;N/A;N/A;N/A;N/A;N/A
47;2;1;0;07/04/2009;01/05/2009;N/A;N/A;8;315;2;N/A;N/A;2.8;2;N/A;N/A;N/A;N/A;N/A;N/A
47;2;1;0;07/04/2009;01/05/2009;N/A;N/A;8;315;5;N/A;9.83;4.91;2;N/A;N/A;N/A;N/A;N/A;N/A
47;2;1;0;07/04/2009;01/05/2009;N/A;N/A;8;315;8;N/A;14.1;7.73;2;N/A;N/A;N/A;N/A;N/A;N/A
47;2;1;0;07/04/2009;01/05/2009;N/A;N/A;8;315;11;N/A;15.54;9.62;2;N/A;N/A;N/A;N/A;N/A;N/A
47;2;1;0;07/04/2009;01/05/2009;N/A;N/A;8;315;15;1;16.32;10.17;2;N/A;N/A;N/A;N/A;N/A;N/A
47;2;1;0;07/04/2009;01/05/2009;N/A;N/A;8;316;2;N/A;N/A;2.64;2;N/A;N/A;N/A;N/A;N/A;N/A
47;2;1;0;07/04/2009;01/05/2009;N/A;N/A;8;316;5;N/A;9.81;4.87;2;N/A;N/A;N/A;N/A;N/A;N/A
47;2;1;0;07/04/2009;01/05/2009;N/A;N/A;8;316;8;N/A;14.19;6.83;2;N/A;N/A;N/A;N/A;N/A;N/A
47;2;1;0;07/04/2009;01/05/2009;N/A;N/A;8;316;11;N/A;15.95;9.52;2;N/A;N/A;N/A;N/A;N/A;N/A
47;2;1;0;07/04/2009;01/05/2009;N/A;N/A;8;316;15;1;16.2;10.24;2;N/A;N/A;N/A;N/A;N/A;N/A
47;2;1;0;07/04/2009;01/05/2009;N/A;N/A;8;317;2;N/A;N/A;2.39;2;N/A;N/A;N/A;N/A;N/A;N/A
47;2;1;0;07/04/2009;01/05/2009;N/A;N/A;8;317;5;N/A;9.09;4.23;2;N/A;N/A;N/A;N/A;N/A;N/A
47;2;1;0;07/04/2009;01/05/2009;N/A;N/A;8;317;8;N/A;13.02;6.81;2;N/A;N/A;N/A;N/A;N/A;N/A
47;2;1;0;07/04/2009;01/05/2009;N/A;N/A;8;317;11;N/A;15.12;9.86;2;N/A;N/A;N/A;N/A;N/A;N/A
47;2;1;0;07/04/2009;01/05/2009;N/A;N/A;8;317;15;1;15.59;10.11;2;N/A;N/A;N/A;N/A;N/A;N/A
47;2;1;0;07/04/2009;01/05/2009;N/A;N/A;8;318;2;N/A;N/A;2.61;2;N/A;N/A;N/A;N/A;N/A;N/A
47;2;1;0;07/04/2009;01/05/2009;N/A;N/A;8;318;5;N/A;9.68;4.69;2;N/A;N/A;N/A;N/A;N/A;N/A
47;2;1;0;07/04/2009;01/05/2009;N/A;N/A;8;318;8;N/A;13.55;7.31;2;N/A;N/A;N/A;N/A;N/A;N/A
47;2;1;0;07/04/2009;01/05/2009;N/A;N/A;8;318;11;N/A;15.32;9.69;2;N/A;N/A;N/A;N/A;N/A;N/A
47;2;1;0;07/04/2009;01/05/2009;N/A;N/A;8;318;15;1;15.75;9.57;2;N/A;N/A;N/A;N/A;N/A;N/A
48;2;1;0;25/04/2009;15/05/2009;N/A;N/A;0;319;2;N/A;N/A;N/A;0;N/A;N/A;N/A;N/A;N/A;N/A
48;2;1;0;25/04/2009;15/05/2009;N/A;N/A;0;319;5;N/A;N/A;N/A;0;N/A;N/A;N/A;N/A;N/A;N/A
48;2;1;0;25/04/2009;15/05/2009;N/A;N/A;0;319;8;N/A;N/A;N/A;0;N/A;N/A;N/A;N/A;N/A;N/A
48;2;1;0;25/04/2009;15/05/2009;N/A;N/A;0;319;11;N/A;N/A;N/A;0;N/A;N/A;N/A;N/A;N/A;N/A
48;2;1;0;25/04/2009;15/05/2009;13.33333333;0;0;319;15;0;N/A;N/A;0;6;10.16;16.35;6;9.85;17.43
48;2;1;0;25/04/2009;15/05/2009;N/A;N/A;0;320;2;N/A;N/A;N/A;0;N/A;N/A;N/A;N/A;N/A;N/A
48;2;1;0;25/04/2009;15/05/2009;N/A;N/A;0;320;5;N/A;N/A;N/A;0;N/A;N/A;N/A;N/A;N/A;N/A
48;2;1;0;25/04/2009;15/05/2009;N/A;N/A;0;320;8;N/A;N/A;N/A;0;N/A;N/A;N/A;N/A;N/A;N/A
48;2;1;0;25/04/2009;15/05/2009;N/A;N/A;0;320;11;N/A;N/A;N/A;0;N/A;N/A;N/A;N/A;N/A;N/A
48;2;1;0;25/04/2009;15/05/2009;N/A;N/A;0;320;15;0;N/A;N/A;0;N/A;N/A;N/A;N/A;N/A;N/A
48;2;1;0;25/04/2009;15/05/2009;N/A;N/A;0;321;2;N/A;N/A;N/A;0;N/A;N/A;N/A;N/A;N/A;N/A
48;2;1;0;25/04/2009;15/05/2009;N/A;N/A;0;321;5;N/A;N/A;N/A;0;N/A;N/A;N/A;N/A;N/A;N/A
48;2;1;0;25/04/2009;15/05/2009;N/A;N/A;0;321;8;N/A;N/A;N/A;0;N/A;N/A;N/A;N/A;N/A;N/A
48;2;1;0;25/04/2009;15/05/2009;N/A;N/A;0;321;11;N/A;N/A;N/A;0;N/A;N/A;N/A;N/A;N/A;N/A
48;2;1;0;25/04/2009;15/05/2009;N/A;N/A;0;321;15;0;N/A;N/A;0;N/A;N/A;N/A;N/A;N/A;N/A
48;2;1;0;25/04/2009;15/05/2009;N/A;N/A;0;322;2;N/A;N/A;N/A;0;N/A;N/A;N/A;N/A;N/A;N/A
48;2;1;0;25/04/2009;15/05/2009;N/A;N/A;0;322;5;N/A;N/A;N/A;0;N/A;N/A;N/A;N/A;N/A;N/A
48;2;1;0;25/04/2009;15/05/2009;N/A;N/A;0;322;8;N/A;N/A;N/A;0;N/A;N/A;N/A;N/A;N/A;N/A
48;2;1;0;25/04/2009;15/05/2009;N/A;N/A;0;322;11;N/A;N/A;N/A;0;N/A;N/A;N/A;N/A;N/A;N/A
48;2;1;0;25/04/2009;15/05/2009;N/A;N/A;0;322;15;0;N/A;N/A;0;N/A;N/A;N/A;N/A;N/A;N/A
48;2;1;0;25/04/2009;15/05/2009;N/A;N/A;0;323;2;N/A;N/A;N/A;0;N/A;N/A;N/A;N/A;N/A;N/A
48;2;1;0;25/04/2009;15/05/2009;N/A;N/A;0;323;5;N/A;N/A;N/A;0;N/A;N/A;N/A;N/A;N/A;N/A
48;2;1;0;25/04/2009;15/05/2009;N/A;N/A;0;323;8;N/A;N/A;N/A;0;N/A;N/A;N/A;N/A;N/A;N/A
48;2;1;0;25/04/2009;15/05/2009;N/A;N/A;0;323;11;N/A;N/A;N/A;0;N/A;N/A;N/A;N/A;N/A;N/A
48;2;1;0;25/04/2009;15/05/2009;N/A;N/A;0;323;15;0;N/A;N/A;0;N/A;N/A;N/A;N/A;N/A;N/A
48;2;1;0;25/04/2009;15/05/2009;N/A;N/A;0;324;2;N/A;N/A;N/A;0;N/A;N/A;N/A;N/A;N/A;N/A
48;2;1;0;25/04/2009;15/05/2009;N/A;N/A;0;324;5;N/A;N/A;N/A;0;N/A;N/A;N/A;N/A;N/A;N/A
48;2;1;0;25/04/2009;15/05/2009;N/A;N/A;0;324;8;N/A;N/A;N/A;0;N/A;N/A;N/A;N/A;N/A;N/A
48;2;1;0;25/04/2009;15/05/2009;N/A;N/A;0;324;11;N/A;N/A;N/A;0;N/A;N/A;N/A;N/A;N/A;N/A
48;2;1;0;25/04/2009;15/05/2009;N/A;N/A;0;324;15;0;N/A;N/A;0;N/A;N/A;N/A;N/A;N/A;N/A
49;2;2;3;23/04/2009;12/05/2009;N/A;N/A;6;325;2;N/A;N/A;N/A;0;N/A;N/A;N/A;N/A;N/A;N/A
49;2;2;3;23/04/2009;12/05/2009;N/A;N/A;6;325;5;N/A;N/A;N/A;0;N/A;N/A;N/A;N/A;N/A;N/A
49;2;2;3;23/04/2009;12/05/2009;N/A;N/A;6;325;8;N/A;N/A;N/A;0;N/A;N/A;N/A;N/A;N/A;N/A
49;2;2;3;23/04/2009;12/05/2009;N/A;N/A;6;325;11;N/A;N/A;N/A;0;N/A;N/A;N/A;N/A;N/A;N/A
49;2;2;3;23/04/2009;12/05/2009;13.83333333;0;6;325;15;0;N/A;N/A;2;N/A;N/A;N/A;N/A;N/A;N/A
49;2;2;3;23/04/2009;12/05/2009;N/A;N/A;6;326;2;N/A;N/A;2.39;2;N/A;N/A;N/A;N/A;N/A;N/A
49;2;2;3;23/04/2009;12/05/2009;N/A;N/A;6;326;5;N/A;10.38;5.41;2;N/A;N/A;N/A;N/A;N/A;N/A
49;2;2;3;23/04/2009;12/05/2009;N/A;N/A;6;326;8;N/A;14.62;8.45;2;N/A;N/A;N/A;N/A;N/A;N/A
49;2;2;3;23/04/2009;12/05/2009;N/A;N/A;6;326;11;N/A;16.14;10.56;2;N/A;N/A;N/A;N/A;N/A;N/A
49;2;2;3;23/04/2009;12/05/2009;13.83333333;0;6;326;15;1;16.35;11.55;2;N/A;N/A;N/A;N/A;N/A;N/A
49;2;2;3;23/04/2009;12/05/2009;N/A;N/A;6;327;2;N/A;N/A;2.51;2;N/A;N/A;N/A;N/A;N/A;N/A
49;2;2;3;23/04/2009;12/05/2009;N/A;N/A;6;327;5;N/A;10.24;5.52;2;N/A;N/A;N/A;N/A;N/A;N/A
49;2;2;3;23/04/2009;12/05/2009;N/A;N/A;6;327;8;N/A;14.44;8.91;2;N/A;N/A;N/A;N/A;N/A;N/A
49;2;2;3;23/04/2009;12/05/2009;N/A;N/A;6;327;11;N/A;16.05;10.33;2;N/A;N/A;N/A;N/A;N/A;N/A
49;2;2;3;23/04/2009;12/05/2009;N/A;N/A;6;327;15;1;16.24;11.34;2;N/A;N/A;N/A;N/A;N/A;N/A
49;2;2;3;23/04/2009;12/05/2009;N/A;N/A;6;328;2;N/A;N/A;1.46;2;N/A;N/A;N/A;N/A;N/A;N/A
49;2;2;3;23/04/2009;12/05/2009;N/A;N/A;6;328;5;N/A;8.26;4.18;2;N/A;N/A;N/A;N/A;N/A;N/A
49;2;2;3;23/04/2009;12/05/2009;N/A;N/A;6;328;8;N/A;13.02;7.27;2;N/A;N/A;N/A;N/A;N/A;N/A
49;2;2;3;23/04/2009;12/05/2009;N/A;N/A;6;328;11;N/A;15.28;9.49;2;N/A;N/A;N/A;N/A;N/A;N/A
49;2;2;3;23/04/2009;12/05/2009;N/A;N/A;6;328;15;1;15.87;10.92;2;N/A;N/A;N/A;N/A;N/A;N/A
49;2;2;3;23/04/2009;12/05/2009;N/A;N/A;6;329;2;N/A;N/A;2.61;1;N/A;N/A;N/A;N/A;N/A;N/A
49;2;2;3;23/04/2009;12/05/2009;N/A;N/A;6;329;5;N/A;10.52;5.65;1;N/A;N/A;N/A;N/A;N/A;N/A
49;2;2;3;23/04/2009;12/05/2009;N/A;N/A;6;329;8;N/A;15.22;8.86;1;N/A;N/A;N/A;N/A;N/A;N/A
49;2;2;3;23/04/2009;12/05/2009;N/A;N/A;6;329;11;N/A;17.15;10.66;1;N/A;N/A;N/A;N/A;N/A;N/A
49;2;2;3;23/04/2009;12/05/2009;N/A;N/A;6;329;15;1;17.04;11.55;1;N/A;N/A;N/A;N/A;N/A;N/A
49;2;2;3;23/04/2009;12/05/2009;N/A;N/A;6;330;2;N/A;N/A;2.41;2;N/A;N/A;N/A;N/A;N/A;N/A
49;2;2;3;23/04/2009;12/05/2009;N/A;N/A;6;330;5;N/A;10.26;5.21;2;N/A;N/A;N/A;N/A;N/A;N/A
49;2;2;3;23/04/2009;12/05/2009;N/A;N/A;6;330;8;N/A;15.05;8.19;2;N/A;N/A;N/A;N/A;N/A;N/A
49;2;2;3;23/04/2009;12/05/2009;N/A;N/A;6;330;11;N/A;16.91;10.27;2;N/A;N/A;N/A;N/A;N/A;N/A
49;2;2;3;23/04/2009;12/05/2009;N/A;N/A;6;330;15;1;16.87;10.94;2;N/A;N/A;N/A;N/A;N/A;N/A
49;2;2;3;23/04/2009;12/05/2009;N/A;N/A;6;331;2;N/A;N/A;2.6;1;N/A;N/A;N/A;N/A;N/A;N/A
49;2;2;3;23/04/2009;12/05/2009;N/A;N/A;6;331;5;N/A;10.8;5.55;1;N/A;N/A;N/A;N/A;N/A;N/A
49;2;2;3;23/04/2009;12/05/2009;N/A;N/A;6;331;8;N/A;15.1;8.75;1;N/A;N/A;N/A;N/A;N/A;N/A
49;2;2;3;23/04/2009;12/05/2009;N/A;N/A;6;331;11;N/A;16.8;10.76;1;N/A;N/A;N/A;N/A;N/A;N/A
49;2;2;3;23/04/2009;12/05/2009;N/A;N/A;6;331;15;1;17.01;11.38;1;N/A;N/A;N/A;N/A;N/A;N/A
50;2;1;0;19/04/2009;09/05/2009;N/A;N/A;5;332;2;N/A;N/A;1.75;2;N/A;N/A;N/A;N/A;N/A;N/A
50;2;1;0;19/04/2009;09/05/2009;N/A;N/A;5;332;5;N/A;9.46;4.84;2;N/A;N/A;N/A;N/A;N/A;N/A
50;2;1;0;19/04/2009;09/05/2009;N/A;N/A;5;332;8;N/A;13.37;7.6;2;N/A;N/A;N/A;N/A;N/A;N/A
50;2;1;0;19/04/2009;09/05/2009;N/A;N/A;5;332;11;N/A;16.33;10.46;2;N/A;N/A;N/A;N/A;N/A;N/A
50;2;1;0;19/04/2009;09/05/2009;14.5;1;5;332;15;1;16.6;11.48;2;6;11.14;16.21;N/A;N/A;N/A
50;2;1;0;19/04/2009;09/05/2009;N/A;N/A;5;333;2;N/A;N/A;1.96;1;N/A;N/A;N/A;N/A;N/A;N/A
50;2;1;0;19/04/2009;09/05/2009;N/A;N/A;5;333;5;N/A;9.2;4.85;1;N/A;N/A;N/A;N/A;N/A;N/A
50;2;1;0;19/04/2009;09/05/2009;N/A;N/A;5;333;8;N/A;13.58;8.04;1;N/A;N/A;N/A;N/A;N/A;N/A
50;2;1;0;19/04/2009;09/05/2009;N/A;N/A;5;333;11;N/A;17.04;11.29;1;N/A;N/A;N/A;N/A;N/A;N/A
50;2;1;0;19/04/2009;09/05/2009;N/A;N/A;5;333;15;1;17.6;12.24;1;N/A;N/A;N/A;N/A;N/A;N/A
50;2;1;0;19/04/2009;09/05/2009;N/A;N/A;5;334;2;N/A;N/A;1.99;1;N/A;N/A;N/A;N/A;N/A;N/A
50;2;1;0;19/04/2009;09/05/2009;N/A;N/A;5;334;5;N/A;9.21;4.75;1;N/A;N/A;N/A;N/A;N/A;N/A
50;2;1;0;19/04/2009;09/05/2009;N/A;N/A;5;334;8;N/A;13.52;8.11;1;N/A;N/A;N/A;N/A;N/A;N/A
50;2;1;0;19/04/2009;09/05/2009;N/A;N/A;5;334;11;N/A;16.75;10.98;1;N/A;N/A;N/A;N/A;N/A;N/A
50;2;1;0;19/04/2009;09/05/2009;N/A;N/A;5;334;15;1;17.28;11.96;1;N/A;N/A;N/A;N/A;N/A;N/A
50;2;1;0;19/04/2009;09/05/2009;N/A;N/A;5;335;2;N/A;N/A;1.45;1;N/A;N/A;N/A;N/A;N/A;N/A
50;2;1;0;19/04/2009;09/05/2009;N/A;N/A;5;335;5;N/A;8.72;3.89;1;N/A;N/A;N/A;N/A;N/A;N/A
50;2;1;0;19/04/2009;09/05/2009;N/A;N/A;5;335;8;N/A;12.93;7.1;1;N/A;N/A;N/A;N/A;N/A;N/A
50;2;1;0;19/04/2009;09/05/2009;N/A;N/A;5;335;11;N/A;16.52;10.37;1;N/A;N/A;N/A;N/A;N/A;N/A
50;2;1;0;19/04/2009;09/05/2009;N/A;N/A;5;335;15;1;17.33;11.68;1;N/A;N/A;N/A;N/A;N/A;N/A
50;2;1;0;19/04/2009;09/05/2009;N/A;N/A;5;336;2;N/A;N/A;2.02;2;N/A;N/A;N/A;N/A;N/A;N/A
50;2;1;0;19/04/2009;09/05/2009;N/A;N/A;5;336;5;N/A;8.94;4.52;2;N/A;N/A;N/A;N/A;N/A;N/A
50;2;1;0;19/04/2009;09/05/2009;N/A;N/A;5;336;8;N/A;13.56;7.54;2;N/A;N/A;N/A;N/A;N/A;N/A
50;2;1;0;19/04/2009;09/05/2009;N/A;N/A;5;336;11;N/A;16.27;10.51;2;N/A;N/A;N/A;N/A;N/A;N/A
50;2;1;0;19/04/2009;09/05/2009;N/A;N/A;5;336;15;1;16.56;10.9;2;N/A;N/A;N/A;N/A;N/A;N/A
51;2;1;0;26/04/2009;15/05/2009;N/A;N/A;0;337;2;N/A;N/A;N/A;0;N/A;N/A;N/A;N/A;N/A;N/A
51;2;1;0;26/04/2009;15/05/2009;N/A;N/A;0;337;5;N/A;N/A;N/A;0;N/A;N/A;N/A;N/A;N/A;N/A
51;2;1;0;26/04/2009;15/05/2009;N/A;N/A;0;337;8;N/A;N/A;N/A;0;N/A;N/A;N/A;N/A;N/A;N/A
51;2;1;0;26/04/2009;15/05/2009;N/A;N/A;0;337;11;N/A;N/A;N/A;0;N/A;N/A;N/A;N/A;N/A;N/A
51;2;1;0;26/04/2009;15/05/2009;13.33333333;0;0;337;15;0;N/A;N/A;0;5;10.42;16.61;6;10.16;16.17
51;2;1;0;26/04/2009;15/05/2009;N/A;N/A;0;338;2;N/A;N/A;N/A;0;N/A;N/A;N/A;N/A;N/A;N/A
51;2;1;0;26/04/2009;15/05/2009;N/A;N/A;0;338;5;N/A;N/A;N/A;0;N/A;N/A;N/A;N/A;N/A;N/A
51;2;1;0;26/04/2009;15/05/2009;N/A;N/A;0;338;8;N/A;N/A;N/A;0;N/A;N/A;N/A;N/A;N/A;N/A
51;2;1;0;26/04/2009;15/05/2009;N/A;N/A;0;338;11;N/A;N/A;N/A;0;N/A;N/A;N/A;N/A;N/A;N/A
51;2;1;0;26/04/2009;15/05/2009;N/A;N/A;0;338;15;0;N/A;N/A;0;N/A;N/A;N/A;N/A;N/A;N/A
51;2;1;0;26/04/2009;15/05/2009;N/A;N/A;0;339;2;N/A;N/A;N/A;0;N/A;N/A;N/A;N/A;N/A;N/A
51;2;1;0;26/04/2009;15/05/2009;N/A;N/A;0;339;5;N/A;N/A;N/A;0;N/A;N/A;N/A;N/A;N/A;N/A
51;2;1;0;26/04/2009;15/05/2009;N/A;N/A;0;339;8;N/A;N/A;N/A;0;N/A;N/A;N/A;N/A;N/A;N/A
51;2;1;0;26/04/2009;15/05/2009;N/A;N/A;0;339;11;N/A;N/A;N/A;0;N/A;N/A;N/A;N/A;N/A;N/A
51;2;1;0;26/04/2009;15/05/2009;N/A;N/A;0;339;15;0;N/A;N/A;0;N/A;N/A;N/A;N/A;N/A;N/A
51;2;1;0;26/04/2009;15/05/2009;N/A;N/A;0;340;2;N/A;N/A;N/A;0;N/A;N/A;N/A;N/A;N/A;N/A
51;2;1;0;26/04/2009;15/05/2009;N/A;N/A;0;340;5;N/A;N/A;N/A;0;N/A;N/A;N/A;N/A;N/A;N/A
51;2;1;0;26/04/2009;15/05/2009;N/A;N/A;0;340;8;N/A;N/A;N/A;0;N/A;N/A;N/A;N/A;N/A;N/A
51;2;1;0;26/04/2009;15/05/2009;N/A;N/A;0;340;11;N/A;N/A;N/A;0;N/A;N/A;N/A;N/A;N/A;N/A
51;2;1;0;26/04/2009;15/05/2009;N/A;N/A;0;340;15;0;N/A;N/A;0;N/A;N/A;N/A;N/A;N/A;N/A
51;2;1;0;26/04/2009;15/05/2009;N/A;N/A;0;341;2;N/A;N/A;N/A;0;N/A;N/A;N/A;N/A;N/A;N/A
51;2;1;0;26/04/2009;15/05/2009;N/A;N/A;0;341;5;N/A;N/A;N/A;0;N/A;N/A;N/A;N/A;N/A;N/A
51;2;1;0;26/04/2009;15/05/2009;N/A;N/A;0;341;8;N/A;N/A;N/A;0;N/A;N/A;N/A;N/A;N/A;N/A
51;2;1;0;26/04/2009;15/05/2009;N/A;N/A;0;341;11;N/A;N/A;N/A;0;N/A;N/A;N/A;N/A;N/A;N/A
51;2;1;0;26/04/2009;15/05/2009;N/A;N/A;0;341;15;0;N/A;N/A;0;N/A;N/A;N/A;N/A;N/A;N/A
51;2;1;0;26/04/2009;15/05/2009;N/A;N/A;0;342;2;N/A;N/A;N/A;0;N/A;N/A;N/A;N/A;N/A;N/A
51;2;1;0;26/04/2009;15/05/2009;N/A;N/A;0;342;5;N/A;N/A;N/A;0;N/A;N/A;N/A;N/A;N/A;N/A
51;2;1;0;26/04/2009;15/05/2009;N/A;N/A;0;342;8;N/A;N/A;N/A;0;N/A;N/A;N/A;N/A;N/A;N/A
51;2;1;0;26/04/2009;15/05/2009;N/A;N/A;0;342;11;N/A;N/A;N/A;0;N/A;N/A;N/A;N/A;N/A;N/A
51;2;1;0;26/04/2009;15/05/2009;N/A;N/A;0;342;15;0;N/A;N/A;0;N/A;N/A;N/A;N/A;N/A;N/A
51;2;1;0;26/04/2009;15/05/2009;N/A;N/A;0;343;2;N/A;N/A;N/A;0;N/A;N/A;N/A;N/A;N/A;N/A
51;2;1;0;26/04/2009;15/05/2009;N/A;N/A;0;343;5;N/A;N/A;N/A;0;N/A;N/A;N/A;N/A;N/A;N/A
51;2;1;0;26/04/2009;15/05/2009;N/A;N/A;0;343;8;N/A;N/A;N/A;0;N/A;N/A;N/A;N/A;N/A;N/A
51;2;1;0;26/04/2009;15/05/2009;N/A;N/A;0;343;11;N/A;N/A;N/A;0;N/A;N/A;N/A;N/A;N/A;N/A
51;2;1;0;26/04/2009;15/05/2009;N/A;N/A;0;343;15;0;N/A;N/A;0;N/A;N/A;N/A;N/A;N/A;N/A
52;2;1;0;13/04/2009;03/05/2009;13.33333333;0;0;344;N/A;0;N/A;N/A;N/A;N/A;N/A;N/A;N/A;N/A;N/A
53;2;1;0;11/04/2009;03/05/2009;13.33333333;0;0;345;N/A;0;N/A;N/A;N/A;N/A;N/A;N/A;N/A;N/A;N/A
54;2;1;0;18/04/2009;09/05/2009;14.5;1;0;346;N/A;0;N/A;N/A;N/A;5;9.79;15.93;6;8.73;16.35
55;1;N/A;0;24/04/2009;N/A;N/A;N/A;0;347;N/A;0;N/A;N/A;N/A;N/A;N/A;N/A;N/A;N/A;N/A
