# Supplementary material for: Human Disturbance during Early Life Impairs Nestling Growth in Birds Inhabiting a Nature Recreation Area
Source: PLoS One. 2016 Nov 16;11(11):e0166748. doi: 10.1371/journal.pone.0166748 (PMC5112931; doi:10.1371/journal.pone.0166748)
Supplement: S2 Data — Data of 144 blue tit fledglings in La Herreria National Heritage Forest during 2010 and four nest boxes where nestlings died before age 15 days. (TXT) [file pone.0166748.s002.txt]

Supporting information for PLoS ONE paper by Remacha et al.:

Title of the paper: Human Disturbance during Early Life Impairs Nestling Growth in Birds Inhabiting a Nature Recreation Area

Authors: Carolina Remacha (1,2), Juan A. Delgado (2), Mateja Bulaic (1) & Javier Perez-Tris (1)

Addresses:
(1) Department of Zoology and Physical Anthropology. Complutense University of Madrid, Madrid, Spain.
(2) Department of Ecology. Complutense University of Madrid, Madrid, Spain.

E-mail: cremacha@ucm.es


Title of the paper: Human Disturbance during Early Life Impairs Nestling Growth in Birds Inhabiting a Nature Recreation Area

Data supplement: Data of 144 blue tit fledglings in La Herreria National Heritage Forest during 2010 and four nest boxes where nestlings died before age 15 days. (Supplementary Material)

Description of variables in the spreadsheet:

Variable:	Description:	
NBOXID	Nest box identity.	
NESTTYPE	Type of nest location: 1 = Disturbed   2 = Quiet.	
BROOTYPE	Type of brood: 1 = holiday brood   2 = working-day brood.	
LDATE	Laying date (1st of April = 1).	
HDATE	Hatching date (DD/MM/YYYY).	
BROOSIZE	Brood size at nestling age 15 days.	
INDIVID	Nestling identity.	
TARSUS	Tarsus length of nestlings (mm) at age 15 days.	
BODYMASS	Body mass of nestlings (g) at age 15 days.	
TEMP_MIN1	Minimum temperature at nestling age 1 day.	
TEMP_MIN2	Minimum temperature at nestling age 2 days.	
BROOSIZE1	Brood size at nestling age 1 day.	
FEED_RATE1	Feeding rate at nestling age 1 day.	
BROOD_TIME1	Brooding time at nestling age 1 day.	
BROOSIZE2	Brood size at nestling age 2 days.	
FEED_RATE2	Feeding rate at nestling age 2 days.	
BROOD_TIME2	Brooding time at nestling age 2 days.	
N_DISTEVENT_1	Number of disturbance events at nestling age 1 day.	
N.VEHIC_1	Number of vehicles during 60 minutes at nestling age 1 day.	
N_PEOPLE_1	Number of people during 60 minutes at nestling age 1 day.	
N_DISTEVENT_2	Number of disturbance events at nestling age 2 days.	
N.VEHIC_2	Number of vehicles during 60 minutes at nestling age 2 days.	
N_PEOPLE_2	Number of people during 60 minutes at nestling age 2 days.	


The data below is a spreadsheet in CSV text format, columns separated by semicolons (;), decimal points indicated by dots (.). Matrix dimensions: 23 columns x 149 rows (including headings). N/A stands for missing data:

#DATA
NBOXID;NESTTYPE;BROOTYPE;LDATE;HDATE;BROOSIZE;INDIVID;TARSUS;BODYMASS;TEMP_MIN1;TEMP_MIN2;BROOSIZE1;FEED_RATE1;BROOD_TIME1;BROOSIZE2;FEED_RATE2;BROOD_TIME2;N_DISTEVENT_1;N.VEHIC_1;N_PEOPLE_1;N_DISTEVENT_2;N.VEHIC_2;N_PEOPLE_2
1;1;1;18;40305;5;1;16.42;10.71;2;4;5;9;394;5;12;964;36;62;48;36;62;48
1;1;1;18;40305;5;2;16.47;9.98;2;4;5;9;394;5;12;964;36;62;48;36;62;48
1;1;1;18;40305;5;3;16.79;10.72;2;4;5;9;394;5;12;964;36;62;48;36;62;48
1;1;1;18;40305;5;4;16.25;9.73;2;4;5;9;394;5;12;964;36;62;48;36;62;48
1;1;1;18;40305;5;5;16.32;10.17;2;4;5;9;394;5;12;964;36;62;48;36;62;48
2;2;1;16;40306;7;6;16.82;11.76;4;6;7;10;1288;7;7;1278;2;0;5;2;0;5
2;2;1;16;40306;7;7;16.74;10.72;4;6;7;10;1288;7;7;1278;2;0;5;2;0;5
2;2;1;16;40306;7;8;16.39;10.17;4;6;7;10;1288;7;7;1278;2;0;5;2;0;5
2;2;1;16;40306;7;9;16.45;10.41;4;6;7;10;1288;7;7;1278;2;0;5;2;0;5
2;2;1;16;40306;7;10;16.95;12.23;4;6;7;10;1288;7;7;1278;2;0;5;2;0;5
2;2;1;16;40306;7;11;16.94;11.49;4;6;7;10;1288;7;7;1278;2;0;5;2;0;5
2;2;1;16;40306;7;12;16;10.87;4;6;7;10;1288;7;7;1278;2;0;5;2;0;5
3;1;0;20;40308;8;13;17.25;11.27;3;N/A;6;15;429;N/A;N/A;N/A;3;5;3;3;5;3
3;1;0;20;40308;8;14;17.78;11.75;3;N/A;6;15;429;N/A;N/A;N/A;3;5;3;3;5;3
3;1;0;20;40308;8;15;16.47;11.01;3;N/A;6;15;429;N/A;N/A;N/A;3;5;3;3;5;3
3;1;0;20;40308;8;16;17.43;11.32;3;N/A;6;15;429;N/A;N/A;N/A;3;5;3;3;5;3
3;1;0;20;40308;8;17;17.56;10.81;3;N/A;6;15;429;N/A;N/A;N/A;3;5;3;3;5;3
3;1;0;20;40308;8;18;16.3;10.58;3;N/A;6;15;429;N/A;N/A;N/A;3;5;3;3;5;3
3;1;0;20;40308;8;19;16.72;10.47;3;N/A;6;15;429;N/A;N/A;N/A;3;5;3;3;5;3
3;1;0;20;40308;8;20;17.11;10.78;3;N/A;6;15;429;N/A;N/A;N/A;3;5;3;3;5;3
4;1;0;17;40308;4;21;15.03;10.10;3;N/A;5;10;928;N/A;N/A;N/A;7;11;38;7;11;38
4;1;0;17;40308;4;22;15.19;9.75;3;N/A;5;10;928;N/A;N/A;N/A;7;11;38;7;11;38
4;1;0;17;40308;4;23;15.45;9.53;3;N/A;5;10;928;N/A;N/A;N/A;7;11;38;7;11;38
4;1;0;17;40308;4;24;15.39;8.98;3;N/A;5;10;928;N/A;N/A;N/A;7;11;38;7;11;38
5;2;0;21;40309;8;25;16.73;11.17;N/A;3;N/A;N/A;N/A;9;23;1508;N/A;N/A;N/A;N/A;N/A;N/A
5;2;0;21;40309;8;26;16.54;10.34;N/A;3;N/A;N/A;N/A;9;23;1508;N/A;N/A;N/A;N/A;N/A;N/A
5;2;0;21;40309;8;27;17.1;10.94;N/A;3;N/A;N/A;N/A;9;23;1508;N/A;N/A;N/A;N/A;N/A;N/A
5;2;0;21;40309;8;28;15.76;9.68;N/A;3;N/A;N/A;N/A;9;23;1508;N/A;N/A;N/A;N/A;N/A;N/A
5;2;0;21;40309;8;29;15.9;10.10;N/A;3;N/A;N/A;N/A;9;23;1508;N/A;N/A;N/A;N/A;N/A;N/A
5;2;0;21;40309;8;30;16.56;10.77;N/A;3;N/A;N/A;N/A;9;23;1508;N/A;N/A;N/A;N/A;N/A;N/A
5;2;0;21;40309;8;31;16.53;10.23;N/A;3;N/A;N/A;N/A;9;23;1508;N/A;N/A;N/A;N/A;N/A;N/A
5;2;0;21;40309;8;32;15.43;9.73;N/A;3;N/A;N/A;N/A;9;23;1508;N/A;N/A;N/A;N/A;N/A;N/A
6;2;0;19;40309;11;33;16.82;10.73;N/A;N/A;N/A;N/A;N/A;N/A;N/A;N/A;N/A;N/A;N/A;N/A;N/A;N/A
6;2;0;19;40309;11;34;16.49;10.57;N/A;N/A;N/A;N/A;N/A;N/A;N/A;N/A;N/A;N/A;N/A;N/A;N/A;N/A
6;2;0;19;40309;11;35;15.39;10.42;N/A;N/A;N/A;N/A;N/A;N/A;N/A;N/A;N/A;N/A;N/A;N/A;N/A;N/A
6;2;0;19;40309;11;36;16.39;11.05;N/A;N/A;N/A;N/A;N/A;N/A;N/A;N/A;N/A;N/A;N/A;N/A;N/A;N/A
6;2;0;19;40309;11;37;16.15;11.21;N/A;N/A;N/A;N/A;N/A;N/A;N/A;N/A;N/A;N/A;N/A;N/A;N/A;N/A
6;2;0;19;40309;11;38;16.16;9.97;N/A;N/A;N/A;N/A;N/A;N/A;N/A;N/A;N/A;N/A;N/A;N/A;N/A;N/A
6;2;0;19;40309;11;39;15.71;9.27;N/A;N/A;N/A;N/A;N/A;N/A;N/A;N/A;N/A;N/A;N/A;N/A;N/A;N/A
6;2;0;19;40309;11;40;16.19;10.30;N/A;N/A;N/A;N/A;N/A;N/A;N/A;N/A;N/A;N/A;N/A;N/A;N/A;N/A
6;2;0;19;40309;11;41;16.1;10.91;N/A;N/A;N/A;N/A;N/A;N/A;N/A;N/A;N/A;N/A;N/A;N/A;N/A;N/A
6;2;0;19;40309;11;42;15.86;10.58;N/A;N/A;N/A;N/A;N/A;N/A;N/A;N/A;N/A;N/A;N/A;N/A;N/A;N/A
6;2;0;19;40309;11;43;14.47;8.19;N/A;N/A;N/A;N/A;N/A;N/A;N/A;N/A;N/A;N/A;N/A;N/A;N/A;N/A
7;1;0;21;40310;10;44;16.03;9.72;3;N/A;8;14;1050;N/A;N/A;N/A;2;0;44;2;0;44
7;1;0;21;40310;10;45;16.1;11.17;3;N/A;8;14;1050;N/A;N/A;N/A;2;0;44;2;0;44
7;1;0;21;40310;10;46;15.57;10.22;3;N/A;8;14;1050;N/A;N/A;N/A;2;0;44;2;0;44
7;1;0;21;40310;10;47;16.5;10.90;3;N/A;8;14;1050;N/A;N/A;N/A;2;0;44;2;0;44
7;1;0;21;40310;10;48;15.31;9.46;3;N/A;8;14;1050;N/A;N/A;N/A;2;0;44;2;0;44
7;1;0;21;40310;10;49;15.67;10.24;3;N/A;8;14;1050;N/A;N/A;N/A;2;0;44;2;0;44
7;1;0;21;40310;10;50;14.98;9.54;3;N/A;8;14;1050;N/A;N/A;N/A;2;0;44;2;0;44
7;1;0;21;40310;10;51;16.6;10.58;3;N/A;8;14;1050;N/A;N/A;N/A;2;0;44;2;0;44
7;1;0;21;40310;10;52;15.57;9.43;3;N/A;8;14;1050;N/A;N/A;N/A;2;0;44;2;0;44
7;1;0;21;40310;10;53;16.09;10.46;3;N/A;8;14;1050;N/A;N/A;N/A;2;0;44;2;0;44
8;1;1;22;40311;10;54;16.04;10.49;4;6;8;11;579;10;16;1521;3;0;8;3;0;8
8;1;1;22;40311;10;55;16.35;10.05;4;6;8;11;579;10;16;1521;3;0;8;3;0;8
8;1;1;22;40311;10;56;16.63;10.64;4;6;8;11;579;10;16;1521;3;0;8;3;0;8
8;1;1;22;40311;10;57;16.69;11.45;4;6;8;11;579;10;16;1521;3;0;8;3;0;8
8;1;1;22;40311;10;58;16.41;10.54;4;6;8;11;579;10;16;1521;3;0;8;3;0;8
8;1;1;22;40311;10;59;16.69;10.91;4;6;8;11;579;10;16;1521;3;0;8;3;0;8
8;1;1;22;40311;10;60;16.02;9.65;4;6;8;11;579;10;16;1521;3;0;8;3;0;8
8;1;1;22;40311;10;61;16.94;10.64;4;6;8;11;579;10;16;1521;3;0;8;3;0;8
8;1;1;22;40311;10;62;16.57;10.43;4;6;8;11;579;10;16;1521;3;0;8;3;0;8
8;1;1;22;40311;10;63;17.39;11.87;4;6;8;11;579;10;16;1521;3;0;8;3;0;8
9;2;1;23;40311;6;64;16.08;10.49;4;6;6;14;1326;6;19;1463;0;0;0;0;0;0
9;2;1;23;40311;6;65;16.95;10.96;4;6;6;14;1326;6;19;1463;0;0;0;0;0;0
9;2;1;23;40311;6;66;16.38;10.48;4;6;6;14;1326;6;19;1463;0;0;0;0;0;0
9;2;1;23;40311;6;67;16.39;10.73;4;6;6;14;1326;6;19;1463;0;0;0;0;0;0
9;2;1;23;40311;6;68;17.32;11.61;4;6;6;14;1326;6;19;1463;0;0;0;0;0;0
9;2;1;23;40311;6;69;16.44;11.11;4;6;6;14;1326;6;19;1463;0;0;0;0;0;0
10;2;0;22;40312;7;70;16.23;9.90;6;2;6;5;353;7;17;1834;3;0;5;3;0;5
10;2;0;22;40312;7;71;15.74;10.69;6;2;6;5;353;7;17;1834;3;0;5;3;0;5
10;2;0;22;40312;7;72;16.62;10.76;6;2;6;5;353;7;17;1834;3;0;5;3;0;5
10;2;0;22;40312;7;73;15.8;9.61;6;2;6;5;353;7;17;1834;3;0;5;3;0;5
10;2;0;22;40312;7;74;16.13;9.70;6;2;6;5;353;7;17;1834;3;0;5;3;0;5
10;2;0;22;40312;7;75;16.85;10.74;6;2;6;5;353;7;17;1834;3;0;5;3;0;5
10;2;0;22;40312;7;76;15.34;9.15;6;2;6;5;353;7;17;1834;3;0;5;3;0;5
11;1;1;20;40313;11;77;16.48;10.48;2;3;11;9;1105;11;18;2020;51;118;172;51;118;172
11;1;1;20;40313;11;78;16.89;10.66;2;3;11;9;1105;11;18;2020;51;118;172;51;118;172
11;1;1;20;40313;11;79;16.24;10.19;2;3;11;9;1105;11;18;2020;51;118;172;51;118;172
11;1;1;20;40313;11;80;16.04;10.12;2;3;11;9;1105;11;18;2020;51;118;172;51;118;172
11;1;1;20;40313;11;81;15.92;10.08;2;3;11;9;1105;11;18;2020;51;118;172;51;118;172
11;1;1;20;40313;11;82;16.18;9.69;2;3;11;9;1105;11;18;2020;51;118;172;51;118;172
11;1;1;20;40313;11;83;16.96;10.88;2;3;11;9;1105;11;18;2020;51;118;172;51;118;172
11;1;1;20;40313;11;84;16.41;10.16;2;3;11;9;1105;11;18;2020;51;118;172;51;118;172
11;1;1;20;40313;11;85;16.16;9.97;2;3;11;9;1105;11;18;2020;51;118;172;51;118;172
11;1;1;20;40313;11;86;15.03;8.91;2;3;11;9;1105;11;18;2020;51;118;172;51;118;172
11;1;1;20;40313;11;87;16.6;9.82;2;3;11;9;1105;11;18;2020;51;118;172;51;118;172
12;2;1;24;40313;5;88;15.86;11.32;2;N/A;5;10;921;N/A;N/A;N/A;4;0;7;4;0;7
12;2;1;24;40313;5;89;16.45;11.34;2;N/A;5;10;921;N/A;N/A;N/A;4;0;7;4;0;7
12;2;1;24;40313;5;90;16.5;11.19;2;N/A;5;10;921;N/A;N/A;N/A;4;0;7;4;0;7
12;2;1;24;40313;5;91;16.56;11.15;2;N/A;5;10;921;N/A;N/A;N/A;4;0;7;4;0;7
12;2;1;24;40313;5;92;16.86;11.51;2;N/A;5;10;921;N/A;N/A;N/A;4;0;7;4;0;7
13;1;1;27;40314;5;93;16.41;11.64;3;6;6;17;1040;6;9;1428;27;0;112;27;0;112
13;1;1;27;40314;5;94;16.8;10.17;3;6;6;17;1040;6;9;1428;27;0;112;27;0;112
13;1;1;27;40314;5;95;16.14;10.50;3;6;6;17;1040;6;9;1428;27;0;112;27;0;112
13;1;1;27;40314;5;96;15.13;9.93;3;6;6;17;1040;6;9;1428;27;0;112;27;0;112
13;1;1;27;40314;5;97;15.77;10.04;3;6;6;17;1040;6;9;1428;27;0;112;27;0;112
14;2;1;24;40314;1;98;15.85;11.29;3;N/A;8;18;639;N/A;N/A;N/A;0;0;0;0;0;0
15;2;1;27;40314;8;99;16.65;11.35;3;6;8;17;1569;8;17;2199;0;0;0;0;0;0
15;2;1;27;40314;8;100;16.5;10.98;3;6;8;17;1569;8;17;2199;0;0;0;0;0;0
15;2;1;27;40314;8;101;16.7;11.13;3;6;8;17;1569;8;17;2199;0;0;0;0;0;0
15;2;1;27;40314;8;102;16.85;10.58;3;6;8;17;1569;8;17;2199;0;0;0;0;0;0
15;2;1;27;40314;8;103;16.89;10.66;3;6;8;17;1569;8;17;2199;0;0;0;0;0;0
15;2;1;27;40314;8;104;16.33;10.22;3;6;8;17;1569;8;17;2199;0;0;0;0;0;0
15;2;1;27;40314;8;105;17;11.61;3;6;8;17;1569;8;17;2199;0;0;0;0;0;0
15;2;1;27;40314;8;106;16.67;11.36;3;6;8;17;1569;8;17;2199;0;0;0;0;0;0
16;2;0;26;40315;8;107;16.59;10.71;6;8;8;20;910;8;14;2148;0;0;0;0;0;0
16;2;0;26;40315;8;108;17.56;11.53;6;8;8;20;910;8;14;2148;0;0;0;0;0;0
16;2;0;26;40315;8;109;16.13;10.64;6;8;8;20;910;8;14;2148;0;0;0;0;0;0
16;2;0;26;40315;8;110;16.8;10.52;6;8;8;20;910;8;14;2148;0;0;0;0;0;0
16;2;0;26;40315;8;111;16.7;11.80;6;8;8;20;910;8;14;2148;0;0;0;0;0;0
16;2;0;26;40315;8;112;16.83;11.00;6;8;8;20;910;8;14;2148;0;0;0;0;0;0
16;2;0;26;40315;8;113;16.43;10.46;6;8;8;20;910;8;14;2148;0;0;0;0;0;0
16;2;0;26;40315;8;114;17.12;11.29;6;8;8;20;910;8;14;2148;0;0;0;0;0;0
17;2;0;25;40315;2;115;17.12;12.18;6;8;2;4;684;2;13;862;1;0;1;1;0;1
17;2;0;25;40315;2;116;15.36;10.87;6;8;2;4;684;2;13;862;1;0;1;1;0;1
18;1;0;25;40316;10;117;15.96;10.03;8;8;11;22;2501;11;16;2240;10;8;93;10;8;93
18;1;0;25;40316;10;118;16.29;9.82;8;8;11;22;2501;11;16;2240;10;8;93;10;8;93
18;1;0;25;40316;10;119;15.75;9.83;8;8;11;22;2501;11;16;2240;10;8;93;10;8;93
18;1;0;25;40316;10;120;15.6;9.81;8;8;11;22;2501;11;16;2240;10;8;93;10;8;93
18;1;0;25;40316;10;121;16.58;11.35;8;8;11;22;2501;11;16;2240;10;8;93;10;8;93
18;1;0;25;40316;10;122;15.47;9.07;8;8;11;22;2501;11;16;2240;10;8;93;10;8;93
18;1;0;25;40316;10;123;16.18;10.17;8;8;11;22;2501;11;16;2240;10;8;93;10;8;93
18;1;0;25;40316;10;124;15.46;9.10;8;8;11;22;2501;11;16;2240;10;8;93;10;8;93
18;1;0;25;40316;10;125;15.45;9.60;8;8;11;22;2501;11;16;2240;10;8;93;10;8;93
18;1;0;25;40316;10;126;15.39;9.62;8;8;11;22;2501;11;16;2240;10;8;93;10;8;93
19;2;0;28;40316;5;127;17.81;11.29;8;8;5;11;596;5;14;616;0;0;0;0;0;0
19;2;0;28;40316;5;128;16.5;11.34;8;8;5;11;596;5;14;616;0;0;0;0;0;0
19;2;0;28;40316;5;129;16.35;11.15;8;8;5;11;596;5;14;616;0;0;0;0;0;0
19;2;0;28;40316;5;130;17.43;11.74;8;8;5;11;596;5;14;616;0;0;0;0;0;0
19;2;0;28;40316;5;131;17.68;12.00;8;8;5;11;596;5;14;616;0;0;0;0;0;0
20;2;0;29;40318;6;132;16.81;10.62;N/A;N/A;N/A;N/A;N/A;N/A;N/A;N/A;N/A;N/A;N/A;N/A;N/A;N/A
20;2;0;29;40318;6;133;15.79;8.78;N/A;N/A;N/A;N/A;N/A;N/A;N/A;N/A;N/A;N/A;N/A;N/A;N/A;N/A
20;2;0;29;40318;6;134;15.88;9.51;N/A;N/A;N/A;N/A;N/A;N/A;N/A;N/A;N/A;N/A;N/A;N/A;N/A;N/A
20;2;0;29;40318;6;135;15.5;9.66;N/A;N/A;N/A;N/A;N/A;N/A;N/A;N/A;N/A;N/A;N/A;N/A;N/A;N/A
20;2;0;29;40318;6;136;15.6;9.76;N/A;N/A;N/A;N/A;N/A;N/A;N/A;N/A;N/A;N/A;N/A;N/A;N/A;N/A
20;2;0;29;40318;6;137;15.61;9.48;N/A;N/A;N/A;N/A;N/A;N/A;N/A;N/A;N/A;N/A;N/A;N/A;N/A;N/A
21;1;1;29;40319;7;138;16.33;9.81;9;10;8;12;2005;7;11;1304;9;2;40;9;2;40
21;1;1;29;40319;7;139;16.65;8.92;9;10;8;12;2005;7;11;1304;9;2;40;9;2;40
21;1;1;29;40319;7;140;16.95;9.77;9;10;8;12;2005;7;11;1304;9;2;40;9;2;40
21;1;1;29;40319;7;141;16.05;9.29;9;10;8;12;2005;7;11;1304;9;2;40;9;2;40
21;1;1;29;40319;7;142;16.29;9.23;9;10;8;12;2005;7;11;1304;9;2;40;9;2;40
21;1;1;29;40319;7;143;17.34;10.29;9;10;8;12;2005;7;11;1304;9;2;40;9;2;40
21;1;1;29;40319;7;144;16.36;9.66;9;10;8;12;2005;7;11;1304;9;2;40;9;2;40
22;1;0;42;40330;0;N/A;N/A;N/A;15;15;5;7;2196;5;10;2441;0;0;0;0;0;0
23;2;1;25;40312;0;N/A;N/A;N/A;N/A;2;N/A;N/A;N/A;6;13;703;N/A;N/A;N/A;N/A;N/A;N/A
24;2;1;29;40318;0;N/A;N/A;N/A;8;9;7;12;318;7;17;1673;0;0;0;0;0;0
25;2;1;49;40334;0;N/A;N/A;N/A;N/A;14;N/A;N/A;N/A;5;5;1088;N/A;N/A;N/A;N/A;N/A;N/A
